# Supplementary material for: 6β-Methyl-3,20-dioxopregn-4-en-17-yl acetate
Source: Acta Crystallogr Sect E Struct Rep Online. 2012 Mar 10;68(Pt 4):o997. doi: 10.1107/S1600536812008665 (PMC3343965; doi:10.1107/S1600536812008665)
Supplement: Supplementary file 1 [file e-68-0o997-sup1.cif]

##############################################################################
#                                                                            #
# This CIF contains the data in a paper accepted for publication in          #
# Acta Crystallographica Section E. It conforms to the requirements of       #
# Notes for Authors for Acta Crystallographica Section E, and has been       #
# peer reviewed under the auspices of the IUCr Commission on Journals.       #
#                                                                            #
# Full details of the Crystallographic Information File format               #
# are given in the paper "The Crystallographic Information File (CIF):       #
# a New Standard Archive File for Crystallography" by S. R. Hall, F. H.      #
# Allen and I. D. Brown [Acta Cryst. (1991), A47, 655-685].                  #
#                                                                            #
# The current version of the core CIF dictionary is obtainable from          #
# ftp://ftp.iucr.org/pub/cif_core.dic.                                       #
#                                                                            #
# Software is freely available for graphical display of the structure(s)     #
# in this CIF. For information consult the CIF software page                 #
# http://www.iucr.org/resources/cif/software.                                #
#                                                                            #
# This file may be used for bona fide research purposes within the           #
# scientific community so long as proper attribution is given to the journal # 
# article from which it was obtained.                                        #
#                                                                            #
##############################################################################
data_global
_audit_creation_method     'manual editing of form.cif'
_journal_data_validation_number     ?
_journal_date_recd_electronic     2012-01-15
_journal_date_accepted     2012-02-27
_journal_name_full     'Acta Crystallographica, Section E'
_journal_year     2012
_journal_volume     68
_journal_issue      4
_journal_page_first     o997
_journal_page_last     o997
_journal_paper_category     QO
_journal_paper_doi     10.1107/S1600536812008665
_journal_coeditor_code     LD2047
_publ_contact_author_name     'Xuefen Liu'
_publ_contact_author_address
;
    Qianjiang Colloge
    Hangzhou Normal university
    Hangzhou 310012
    People's Republic of China
;
_publ_contact_author_email     'Hdliuxf@tom.com'
_publ_contact_author_fax     '86 571 28862096'
_publ_contact_author_phone     '86 571 28862096'
_publ_section_title
;
6\b-Methyl-3,20-dioxopregn-4-en-17-yl acetate
;
loop_
    _publ_author_name
    _publ_author_address
    'Chen, Longran'
;
    Qianjiang Colloge
    Hangzhou Normal University
    Hangzhou 310012
    People's Republic of China
;
    'Xuefen Liu'
;
    Qianjiang Colloge
    Hangzhou Normal University
    Hangzhou 310012
    People's Republic of China
;
    'Peng Yang'
;
    Qianjiang Colloge
    Hangzhou Normal University
    Hangzhou 310012
    People's Republic of China
;
data_I
_audit_creation_method     SHELXL-97
_chemical_name_systematic
;
6\b-Methyl-3,20-dioxopregn-4-en-17-yl acetate
;
_chemical_name_common     ?
_chemical_formula_moiety     'C24 H34 O4'
_chemical_formula_sum     'C24 H34 O4'
_chemical_formula_iupac     'C24 H34 O4'
_chemical_formula_weight     386.51
_chemical_melting_point     ?
_symmetry_cell_setting     orthorhombic
_symmetry_space_group_name_H-M     'P 21 21 21'
_symmetry_space_group_name_Hall     'P 2ac 2ab'
loop_
    _symmetry_equiv_pos_as_xyz
    'x, y, z'
    '-x+1/2, -y, z+1/2'
    'x+1/2, -y+1/2, -z'
    '-x, y+1/2, -z+1/2'
_cell_length_a     10.0411(3)
_cell_length_b     11.3123(3)
_cell_length_c     18.5549(7)
_cell_angle_alpha     90.00
_cell_angle_beta     90.00
_cell_angle_gamma     90.00
_cell_volume     2107.61(12)
_cell_formula_units_Z     4
_cell_measurement_reflns_used     14918
_cell_measurement_theta_min     3.0
_cell_measurement_theta_max     27.4
_cell_measurement_temperature     296.0(10)
_exptl_crystal_description     'chunk'
_exptl_crystal_colour     'colorless'
_exptl_crystal_size_max     0.56
_exptl_crystal_size_mid     0.52
_exptl_crystal_size_min     0.31
_exptl_crystal_density_diffrn     1.218
_exptl_crystal_density_meas     ?
_exptl_crystal_density_method     'not measured'
_exptl_crystal_F_000     840
_exptl_absorpt_coefficient_mu     0.081
_exptl_absorpt_correction_type     multi-scan
_exptl_absorpt_process_details     '(ABSCOR; Higashi, 1995)'
_exptl_absorpt_correction_T_min     0.9460
_exptl_absorpt_correction_T_max     0.9753
_exptl_special_details     ?
_diffrn_ambient_temperature     296.0(10)
_diffrn_radiation_type     MoK\a
_diffrn_radiation_wavelength     0.71073
_diffrn_radiation_source     'rolling anode'
_diffrn_radiation_monochromator     graphite
_diffrn_measurement_device_type     'Rigaku R-AXIS RAPID/ZJUG'
_diffrn_measurement_method     \w
_diffrn_detector_area_resol_mean     10.00
_diffrn_reflns_number     20014
_diffrn_reflns_av_R_equivalents     0.0346
_diffrn_reflns_av_sigmaI/netI     0.0214
_diffrn_reflns_theta_min     2.99
_diffrn_reflns_theta_max     27.44
_diffrn_reflns_theta_full     27.44
_diffrn_measured_fraction_theta_max     0.985
_diffrn_measured_fraction_theta_full     0.985
_diffrn_reflns_limit_h_min     -12
_diffrn_reflns_limit_h_max     11
_diffrn_reflns_limit_k_min     -14
_diffrn_reflns_limit_k_max     14
_diffrn_reflns_limit_l_min     -24
_diffrn_reflns_limit_l_max     24
_diffrn_standards_number     ?
_diffrn_standards_interval_count     ?
_diffrn_standards_interval_time     ?
_diffrn_standards_decay_%     ?
_refine_special_details
;
Refinement of <i>F</i>^2^ against ALL reflections. The weighted <i>R</i>-factor
<i>wR</i> and goodness of fit <i>S</i> are based on <i>F</i>^2^, conventional
<i>R</i>-factors <i>R</i> are based on <i>F</i>, with <i>F</i> set to zero for
negative <i>F</i>^2^. The threshold expression of <i>F</i>^2^ >
\s(<i>F</i>^2^) is used only for calculating <i>R</i>-factors(gt) <i>etc</i>.
and is not relevant to the choice of reflections for refinement.
<i>R</i>-factors based on <i>F</i>^2^ are statistically about twice as large
as those based on <i>F</i>, and <i>R</i>- factors based on ALL data will be
even larger.
;
_reflns_number_total     2679
_reflns_number_gt     2108
_reflns_threshold_expression     I>2sigma(I)
_refine_ls_structure_factor_coef     Fsqd
_refine_ls_matrix_type     full
_refine_ls_R_factor_all     0.0533
_refine_ls_R_factor_gt     0.0393
_refine_ls_wR_factor_gt     0.0901
_refine_ls_wR_factor_ref     0.1024
_refine_ls_goodness_of_fit_ref     1.000
_refine_ls_restrained_S_all     1.000
_refine_ls_number_reflns     2679
_refine_ls_number_parameters     259
_refine_ls_number_restraints     0
_refine_ls_hydrogen_treatment     constr
_refine_ls_weighting_scheme     calc
_refine_ls_weighting_details
         'calc w=1/[\s^2^(Fo^2^)+(0.0441P)^2^+0.5695P] where P=(Fo^2^+2Fc^2^)/3'
_atom_sites_solution_hydrogens     geom
_atom_sites_solution_primary     direct
_atom_sites_solution_secondary     difmap
_refine_ls_shift/su_max     0.001
_refine_ls_shift/su_mean     0.000
_refine_diff_density_max     0.170
_refine_diff_density_min     -0.163
_refine_ls_extinction_method     'SHELXL97 (Sheldrick, 2008)'
_refine_ls_extinction_coef     0.0057(12)
_refine_ls_extinction_expression
                                  'Fc^*^=kFc[1+0.001xFc^2^\l^3^/sin(2\q)]^-1/4^'
_refine_ls_abs_structure_details     ?
_refine_ls_abs_structure_Flack     ?
loop_
    _atom_type_symbol
    _atom_type_description
    _atom_type_scat_dispersion_real
    _atom_type_scat_dispersion_imag
    _atom_type_scat_source
    'C' 'C' 0.0033 0.0016
                         'International Tables Vol C Tables 4.2.6.8 and 6.1.1.4'
    'H' 'H' 0.0000 0.0000
                         'International Tables Vol C Tables 4.2.6.8 and 6.1.1.4'
    'O' 'O' 0.0106 0.0060
                         'International Tables Vol C Tables 4.2.6.8 and 6.1.1.4'
_computing_data_collection     'PROCESS-AUTO (Rigaku, 2006)'
_computing_cell_refinement     'PROCESS-AUTO (Rigaku, 2006)'
_computing_data_reduction     'CrystalStructure (Rigaku, 2007)'
_computing_structure_solution     'SHELXS97 (Sheldrick, 2008)'
_computing_structure_refinement     'SHELXL97 (Sheldrick, 2008)'
_computing_molecular_graphics     'ORTEP-3 for Windows (Farrugia, 1997)'
_computing_publication_material     'WinGX (Farrugia, 1999)'
loop_
    _atom_site_type_symbol
    _atom_site_label
    _atom_site_fract_x
    _atom_site_fract_y
    _atom_site_fract_z
    _atom_site_U_iso_or_equiv
    _atom_site_adp_type
    _atom_site_calc_flag
    _atom_site_refinement_flags
    _atom_site_occupancy
    _atom_site_symmetry_multiplicity
    _atom_site_disorder_assembly
    _atom_site_disorder_group
    O O1 0.9284(2) -0.06142(15) 0.53897(13) 0.0759(7) Uani d . 1 1 . .
    O O2 0.6725(3) 0.92350(17) 0.70081(12) 0.0713(6) Uani d . 1 1 . .
    O O3 0.49550(16) 0.66587(14) 0.65423(9) 0.0439(4) Uani d . 1 1 . .
    O O4 0.3669(2) 0.82806(18) 0.65415(12) 0.0655(6) Uani d . 1 1 . .
    C C1 0.8845(3) 0.1906(2) 0.65614(14) 0.0475(6) Uani d . 1 1 . .
    H H1A 0.9083 0.2115 0.7052 0.057 Uiso calc R 1 1 . .
    H H1B 0.7889 0.1785 0.6547 0.057 Uiso calc R 1 1 . .
    C C2 0.9537(3) 0.0745(2) 0.63640(16) 0.0572(7) Uani d . 1 1 . .
    H H2A 1.0487 0.0825 0.6445 0.069 Uiso calc R 1 1 . .
    H H2B 0.9210 0.0120 0.6676 0.069 Uiso calc R 1 1 . .
    C C3 0.9299(3) 0.0410(2) 0.55974(17) 0.0533(7) Uani d . 1 1 . .
    C C4 0.9105(3) 0.1385(2) 0.50972(15) 0.0499(6) Uani d . 1 1 . .
    H H4 0.8976 0.1195 0.4615 0.060 Uiso calc R 1 1 . .
    C C5 0.9097(2) 0.2534(2) 0.52737(13) 0.0407(5) Uani d . 1 1 . .
    C C6 0.8994(3) 0.3438(2) 0.46795(14) 0.0461(6) Uani d . 1 1 . .
    H H6 0.8611 0.3028 0.4263 0.055 Uiso calc R 1 1 . .
    C C7 0.8027(3) 0.4433(2) 0.48694(13) 0.0447(6) Uani d . 1 1 . .
    H H7A 0.8107 0.5055 0.4512 0.054 Uiso calc R 1 1 . .
    H H7B 0.7124 0.4130 0.4848 0.054 Uiso calc R 1 1 . .
    C C8 0.8270(2) 0.49588(19) 0.56153(12) 0.0368(5) Uani d . 1 1 . .
    H H8 0.9157 0.5320 0.5629 0.044 Uiso calc R 1 1 . .
    C C9 0.8186(2) 0.39747(19) 0.61904(12) 0.0373(5) Uani d . 1 1 . .
    H H9 0.7299 0.3622 0.6139 0.045 Uiso calc R 1 1 . .
    C C10 0.9205(2) 0.29462(19) 0.60597(13) 0.0388(5) Uani d . 1 1 . .
    C C11 0.8245(3) 0.4476(2) 0.69591(12) 0.0441(6) Uani d . 1 1 . .
    H H11A 0.8099 0.3838 0.7299 0.053 Uiso calc R 1 1 . .
    H H11B 0.9129 0.4791 0.7045 0.053 Uiso calc R 1 1 . .
    C C12 0.7216(3) 0.5454(2) 0.71000(13) 0.0443(6) Uani d . 1 1 . .
    H H12A 0.6327 0.5120 0.7083 0.053 Uiso calc R 1 1 . .
    H H12B 0.7354 0.5779 0.7578 0.053 Uiso calc R 1 1 . .
    C C13 0.7333(2) 0.64437(19) 0.65394(13) 0.0362(5) Uani d . 1 1 . .
    C C14 0.7224(2) 0.58932(19) 0.57819(12) 0.0360(5) Uani d . 1 1 . .
    H H14 0.6363 0.5487 0.5768 0.043 Uiso calc R 1 1 . .
    C C15 0.7092(3) 0.69619(19) 0.52808(13) 0.0436(6) Uani d . 1 1 . .
    H H15A 0.6611 0.6753 0.4846 0.052 Uiso calc R 1 1 . .
    H H15B 0.7961 0.7267 0.5149 0.052 Uiso calc R 1 1 . .
    C C16 0.6308(3) 0.7875(2) 0.57264(13) 0.0441(6) Uani d . 1 1 . .
    H H16A 0.5437 0.8007 0.5515 0.053 Uiso calc R 1 1 . .
    H H16B 0.6782 0.8622 0.5740 0.053 Uiso calc R 1 1 . .
    C C17 0.6167(2) 0.7366(2) 0.64927(13) 0.0393(5) Uani d . 1 1 . .
    C C22 1.0348(3) 0.3910(3) 0.44369(17) 0.0646(8) Uani d . 1 1 . .
    H H18A 1.0727 0.4386 0.4814 0.097 Uiso calc R 1 1 . .
    H H18B 1.0237 0.4383 0.4011 0.097 Uiso calc R 1 1 . .
    H H18C 1.0931 0.3260 0.4334 0.097 Uiso calc R 1 1 . .
    C C19 1.0656(2) 0.3338(2) 0.62124(16) 0.0507(6) Uani d . 1 1 . .
    H H19A 1.0760 0.3491 0.6718 0.076 Uiso calc R 1 1 . .
    H H19B 1.0848 0.4045 0.5945 0.076 Uiso calc R 1 1 . .
    H H19C 1.1257 0.2723 0.6068 0.076 Uiso calc R 1 1 . .
    C C18 0.8651(3) 0.7121(2) 0.66410(15) 0.0493(6) Uani d . 1 1 . .
    H H20A 0.8674 0.7463 0.7114 0.074 Uiso calc R 1 1 . .
    H H20B 0.8715 0.7735 0.6286 0.074 Uiso calc R 1 1 . .
    H H20C 0.9386 0.6585 0.6586 0.074 Uiso calc R 1 1 . .
    C C20 0.6198(3) 0.8284(2) 0.70979(15) 0.0507(6) Uani d . 1 1 . .
    C C21 0.5662(4) 0.7928(3) 0.78251(15) 0.0689(9) Uani d . 1 1 . .
    H H22A 0.6221 0.8248 0.8197 0.103 Uiso calc R 1 1 . .
    H H22B 0.5651 0.7081 0.7861 0.103 Uiso calc R 1 1 . .
    H H22C 0.4773 0.8227 0.7880 0.103 Uiso calc R 1 1 . .
    C C23 0.3771(3) 0.7220(3) 0.65162(15) 0.0502(6) Uani d . 1 1 . .
    C C24 0.2663(3) 0.6356(3) 0.6461(2) 0.0717(9) Uani d . 1 1 . .
    H H24A 0.1828 0.6766 0.6486 0.108 Uiso calc R 1 1 . .
    H H24B 0.2722 0.5800 0.6851 0.108 Uiso calc R 1 1 . .
    H H24C 0.2724 0.5943 0.6010 0.108 Uiso calc R 1 1 . .
loop_
    _atom_site_aniso_label
    _atom_site_aniso_U_11
    _atom_site_aniso_U_22
    _atom_site_aniso_U_33
    _atom_site_aniso_U_12
    _atom_site_aniso_U_13
    _atom_site_aniso_U_23
    O1 0.0979(17) 0.0353(10) 0.0944(16) -0.0064(10) 0.0245(14) -0.0033(10)
    O2 0.0876(16) 0.0496(11) 0.0766(14) -0.0048(11) 0.0016(13) -0.0149(10)
    O3 0.0355(9) 0.0459(9) 0.0503(9) 0.0016(7) 0.0036(8) 0.0031(8)
    O4 0.0601(12) 0.0629(12) 0.0734(13) 0.0205(10) 0.0049(12) 0.0007(11)
    C1 0.0506(14) 0.0424(12) 0.0495(14) 0.0014(11) 0.0012(13) 0.0087(11)
    C2 0.0604(17) 0.0420(13) 0.0692(19) 0.0045(12) 0.0028(14) 0.0098(13)
    C3 0.0484(15) 0.0385(13) 0.0729(19) -0.0019(11) 0.0133(14) 0.0025(13)
    C4 0.0523(16) 0.0423(13) 0.0552(15) -0.0034(11) 0.0058(13) -0.0045(11)
    C5 0.0352(13) 0.0393(11) 0.0474(13) -0.0006(10) 0.0043(11) 0.0000(10)
    C6 0.0541(15) 0.0419(12) 0.0424(13) 0.0001(11) 0.0059(12) -0.0013(10)
    C7 0.0543(15) 0.0425(12) 0.0373(12) 0.0042(12) 0.0007(11) 0.0025(10)
    C8 0.0384(12) 0.0354(11) 0.0365(12) -0.0014(9) 0.0027(10) 0.0020(9)
    C9 0.0364(12) 0.0365(11) 0.0389(12) -0.0004(9) 0.0011(10) 0.0024(9)
    C10 0.0379(13) 0.0354(11) 0.0432(13) -0.0005(10) 0.0006(10) 0.0024(10)
    C11 0.0502(14) 0.0445(13) 0.0377(12) 0.0076(11) 0.0003(11) 0.0037(10)
    C12 0.0511(15) 0.0468(13) 0.0350(12) 0.0062(11) 0.0044(11) 0.0055(10)
    C13 0.0370(12) 0.0376(11) 0.0341(11) 0.0020(9) 0.0009(10) 0.0020(9)
    C14 0.0389(12) 0.0350(11) 0.0341(12) -0.0006(9) -0.0001(10) 0.0038(9)
    C15 0.0525(14) 0.0392(12) 0.0390(12) 0.0024(11) 0.0031(11) 0.0067(10)
    C16 0.0476(14) 0.0396(12) 0.0452(13) 0.0045(11) 0.0028(11) 0.0075(10)
    C17 0.0389(12) 0.0382(11) 0.0407(12) -0.0004(10) 0.0004(11) -0.0006(10)
    C22 0.070(2) 0.0561(16) 0.0677(19) 0.0004(14) 0.0255(16) 0.0074(15)
    C19 0.0370(13) 0.0499(14) 0.0651(17) 0.0009(11) -0.0039(12) -0.0018(13)
    C18 0.0437(14) 0.0479(13) 0.0563(16) -0.0037(11) -0.0046(12) -0.0065(12)
    C20 0.0540(15) 0.0480(14) 0.0502(15) 0.0101(13) -0.0013(13) -0.0058(12)
    C21 0.087(2) 0.074(2) 0.0448(16) 0.0202(18) 0.0032(16) -0.0082(14)
    C23 0.0421(14) 0.0628(17) 0.0457(14) 0.0108(12) 0.0045(12) 0.0053(13)
    C24 0.0409(15) 0.088(2) 0.086(2) -0.0019(15) 0.0033(16) 0.0111(19)
_geom_special_details
;
All e.s.d.'s (except the e.s.d. in the dihedral angle between two l.s. planes)
are estimated using the full covariance matrix. The cell e.s.d.'s are taken
into account individually in the estimation of e.s.d.'s in distances, angles
and torsion angles; correlations between e.s.d.'s in cell parameters are only
used when they are defined by crystal symmetry. An approximate (isotropic)
treatment of cell e.s.d.'s is used for estimating e.s.d.'s involving l.s.
planes.
;
loop_
    _geom_bond_atom_site_label_1
    _geom_bond_atom_site_label_2
    _geom_bond_site_symmetry_2
    _geom_bond_distance
    _geom_bond_publ_flag
    O1 C3 . 1.221(3) ?
    O2 C20 . 1.210(3) ?
    O3 C23 . 1.348(3) ?
    O3 C17 . 1.459(3) ?
    O4 C23 . 1.205(3) ?
    C1 C2 . 1.530(3) ?
    C1 C10 . 1.544(3) ?
    C1 H1A . 0.9700 ?
    C1 H1B . 0.9700 ?
    C2 C3 . 1.491(4) ?
    C2 H2A . 0.9700 ?
    C2 H2B . 0.9700 ?
    C3 C4 . 1.455(4) ?
    C4 C5 . 1.341(3) ?
    C4 H4 . 0.9300 ?
    C5 C6 . 1.508(3) ?
    C5 C10 . 1.535(3) ?
    C6 C7 . 1.527(3) ?
    C6 C22 . 1.529(4) ?
    C6 H6 . 0.9800 ?
    C7 C8 . 1.526(3) ?
    C7 H7A . 0.9700 ?
    C7 H7B . 0.9700 ?
    C8 C14 . 1.522(3) ?
    C8 C9 . 1.544(3) ?
    C8 H8 . 0.9800 ?
    C9 C11 . 1.536(3) ?
    C9 C10 . 1.568(3) ?
    C9 H9 . 0.9800 ?
    C10 C19 . 1.549(3) ?
    C11 C12 . 1.536(3) ?
    C11 H11A . 0.9700 ?
    C11 H11B . 0.9700 ?
    C12 C13 . 1.533(3) ?
    C12 H12A . 0.9700 ?
    C12 H12B . 0.9700 ?
    C13 C18 . 1.540(3) ?
    C13 C14 . 1.541(3) ?
    C13 C17 . 1.571(3) ?
    C14 C15 . 1.531(3) ?
    C14 H14 . 0.9800 ?
    C15 C16 . 1.539(3) ?
    C15 H15A . 0.9700 ?
    C15 H15B . 0.9700 ?
    C16 C17 . 1.540(3) ?
    C16 H16A . 0.9700 ?
    C16 H16B . 0.9700 ?
    C17 C20 . 1.530(3) ?
    C22 H18A . 0.9600 ?
    C22 H18B . 0.9600 ?
    C22 H18C . 0.9600 ?
    C19 H19A . 0.9600 ?
    C19 H19B . 0.9600 ?
    C19 H19C . 0.9600 ?
    C18 H20A . 0.9600 ?
    C18 H20B . 0.9600 ?
    C18 H20C . 0.9600 ?
    C20 C21 . 1.508(4) ?
    C21 H22A . 0.9600 ?
    C21 H22B . 0.9600 ?
    C21 H22C . 0.9600 ?
    C23 C24 . 1.485(4) ?
    C24 H24A . 0.9600 ?
    C24 H24B . 0.9600 ?
    C24 H24C . 0.9600 ?
loop_
    _geom_angle_atom_site_label_1
    _geom_angle_atom_site_label_2
    _geom_angle_atom_site_label_3
    _geom_angle_site_symmetry_1
    _geom_angle_site_symmetry_3
    _geom_angle
    _geom_angle_publ_flag
    C23 O3 C17 . . 118.33(17) ?
    C2 C1 C10 . . 113.8(2) ?
    C2 C1 H1A . . 108.8 ?
    C10 C1 H1A . . 108.8 ?
    C2 C1 H1B . . 108.8 ?
    C10 C1 H1B . . 108.8 ?
    H1A C1 H1B . . 107.7 ?
    C3 C2 C1 . . 112.0(2) ?
    C3 C2 H2A . . 109.2 ?
    C1 C2 H2A . . 109.2 ?
    C3 C2 H2B . . 109.2 ?
    C1 C2 H2B . . 109.2 ?
    H2A C2 H2B . . 107.9 ?
    O1 C3 C4 . . 121.1(3) ?
    O1 C3 C2 . . 123.0(3) ?
    C4 C3 C2 . . 115.9(2) ?
    C5 C4 C3 . . 125.5(3) ?
    C5 C4 H4 . . 117.3 ?
    C3 C4 H4 . . 117.3 ?
    C4 C5 C6 . . 118.7(2) ?
    C4 C5 C10 . . 121.7(2) ?
    C6 C5 C10 . . 119.59(19) ?
    C5 C6 C7 . . 112.0(2) ?
    C5 C6 C22 . . 113.0(2) ?
    C7 C6 C22 . . 112.1(2) ?
    C5 C6 H6 . . 106.4 ?
    C7 C6 H6 . . 106.4 ?
    C22 C6 H6 . . 106.4 ?
    C8 C7 C6 . . 113.3(2) ?
    C8 C7 H7A . . 108.9 ?
    C6 C7 H7A . . 108.9 ?
    C8 C7 H7B . . 108.9 ?
    C6 C7 H7B . . 108.9 ?
    H7A C7 H7B . . 107.7 ?
    C14 C8 C7 . . 110.18(19) ?
    C14 C8 C9 . . 108.82(18) ?
    C7 C8 C9 . . 109.70(18) ?
    C14 C8 H8 . . 109.4 ?
    C7 C8 H8 . . 109.4 ?
    C9 C8 H8 . . 109.4 ?
    C11 C9 C8 . . 111.91(18) ?
    C11 C9 C10 . . 113.11(19) ?
    C8 C9 C10 . . 113.10(18) ?
    C11 C9 H9 . . 106.0 ?
    C8 C9 H9 . . 106.0 ?
    C10 C9 H9 . . 106.0 ?
    C5 C10 C1 . . 108.96(19) ?
    C5 C10 C19 . . 109.1(2) ?
    C1 C10 C19 . . 109.2(2) ?
    C5 C10 C9 . . 109.04(19) ?
    C1 C10 C9 . . 108.65(19) ?
    C19 C10 C9 . . 111.90(19) ?
    C12 C11 C9 . . 113.5(2) ?
    C12 C11 H11A . . 108.9 ?
    C9 C11 H11A . . 108.9 ?
    C12 C11 H11B . . 108.9 ?
    C9 C11 H11B . . 108.9 ?
    H11A C11 H11B . . 107.7 ?
    C13 C12 C11 . . 111.03(19) ?
    C13 C12 H12A . . 109.4 ?
    C11 C12 H12A . . 109.4 ?
    C13 C12 H12B . . 109.4 ?
    C11 C12 H12B . . 109.4 ?
    H12A C12 H12B . . 108.0 ?
    C12 C13 C18 . . 110.2(2) ?
    C12 C13 C14 . . 108.56(18) ?
    C18 C13 C14 . . 111.9(2) ?
    C12 C13 C17 . . 117.73(19) ?
    C18 C13 C17 . . 108.48(18) ?
    C14 C13 C17 . . 99.50(18) ?
    C8 C14 C15 . . 119.02(19) ?
    C8 C14 C13 . . 114.65(19) ?
    C15 C14 C13 . . 103.95(17) ?
    C8 C14 H14 . . 106.1 ?
    C15 C14 H14 . . 106.1 ?
    C13 C14 H14 . . 106.1 ?
    C14 C15 C16 . . 104.36(18) ?
    C14 C15 H15A . . 110.9 ?
    C16 C15 H15A . . 110.9 ?
    C14 C15 H15B . . 110.9 ?
    C16 C15 H15B . . 110.9 ?
    H15A C15 H15B . . 108.9 ?
    C15 C16 C17 . . 106.98(18) ?
    C15 C16 H16A . . 110.3 ?
    C17 C16 H16A . . 110.3 ?
    C15 C16 H16B . . 110.3 ?
    C17 C16 H16B . . 110.3 ?
    H16A C16 H16B . . 108.6 ?
    O3 C17 C20 . . 110.0(2) ?
    O3 C17 C16 . . 109.87(19) ?
    C20 C17 C16 . . 114.95(19) ?
    O3 C17 C13 . . 104.72(16) ?
    C20 C17 C13 . . 113.3(2) ?
    C16 C17 C13 . . 103.33(19) ?
    C6 C22 H18A . . 109.5 ?
    C6 C22 H18B . . 109.5 ?
    H18A C22 H18B . . 109.5 ?
    C6 C22 H18C . . 109.5 ?
    H18A C22 H18C . . 109.5 ?
    H18B C22 H18C . . 109.5 ?
    C10 C19 H19A . . 109.5 ?
    C10 C19 H19B . . 109.5 ?
    H19A C19 H19B . . 109.5 ?
    C10 C19 H19C . . 109.5 ?
    H19A C19 H19C . . 109.5 ?
    H19B C19 H19C . . 109.5 ?
    C13 C18 H20A . . 109.5 ?
    C13 C18 H20B . . 109.5 ?
    H20A C18 H20B . . 109.5 ?
    C13 C18 H20C . . 109.5 ?
    H20A C18 H20C . . 109.5 ?
    H20B C18 H20C . . 109.5 ?
    O2 C20 C21 . . 121.1(3) ?
    O2 C20 C17 . . 120.7(2) ?
    C21 C20 C17 . . 117.9(2) ?
    C20 C21 H22A . . 109.5 ?
    C20 C21 H22B . . 109.5 ?
    H22A C21 H22B . . 109.5 ?
    C20 C21 H22C . . 109.5 ?
    H22A C21 H22C . . 109.5 ?
    H22B C21 H22C . . 109.5 ?
    O4 C23 O3 . . 122.9(3) ?
    O4 C23 C24 . . 126.4(3) ?
    O3 C23 C24 . . 110.7(2) ?
    C23 C24 H24A . . 109.5 ?
    C23 C24 H24B . . 109.5 ?
    H24A C24 H24B . . 109.5 ?
    C23 C24 H24C . . 109.5 ?
    H24A C24 H24C . . 109.5 ?
    H24B C24 H24C . . 109.5 ?
loop_
    _geom_torsion_atom_site_label_1
    _geom_torsion_atom_site_label_2
    _geom_torsion_atom_site_label_3
    _geom_torsion_atom_site_label_4
    _geom_torsion_site_symmetry_1
    _geom_torsion_site_symmetry_2
    _geom_torsion_site_symmetry_3
    _geom_torsion_site_symmetry_4
    _geom_torsion
    _geom_torsion_publ_flag
    C10 C1 C2 C3 . . . . -54.3(3) ?
    C1 C2 C3 O1 . . . . -151.0(3) ?
    C1 C2 C3 C4 . . . . 30.0(3) ?
    O1 C3 C4 C5 . . . . 179.6(3) ?
    C2 C3 C4 C5 . . . . -1.4(4) ?
    C3 C4 C5 C6 . . . . 175.1(2) ?
    C3 C4 C5 C10 . . . . -4.2(4) ?
    C4 C5 C6 C7 . . . . 137.0(3) ?
    C10 C5 C6 C7 . . . . -43.6(3) ?
    C4 C5 C6 C22 . . . . -95.2(3) ?
    C10 C5 C6 C22 . . . . 84.1(3) ?
    C5 C6 C7 C8 . . . . 49.1(3) ?
    C22 C6 C7 C8 . . . . -79.2(3) ?
    C6 C7 C8 C14 . . . . -176.85(19) ?
    C6 C7 C8 C9 . . . . -57.1(3) ?
    C14 C8 C9 C11 . . . . -52.1(3) ?
    C7 C8 C9 C11 . . . . -172.7(2) ?
    C14 C8 C9 C10 . . . . 178.72(19) ?
    C7 C8 C9 C10 . . . . 58.1(3) ?
    C4 C5 C10 C1 . . . . -18.7(3) ?
    C6 C5 C10 C1 . . . . 161.9(2) ?
    C4 C5 C10 C19 . . . . 100.4(3) ?
    C6 C5 C10 C19 . . . . -79.0(3) ?
    C4 C5 C10 C9 . . . . -137.2(2) ?
    C6 C5 C10 C9 . . . . 43.5(3) ?
    C2 C1 C10 C5 . . . . 47.2(3) ?
    C2 C1 C10 C19 . . . . -71.8(3) ?
    C2 C1 C10 C9 . . . . 165.9(2) ?
    C11 C9 C10 C5 . . . . -178.3(2) ?
    C8 C9 C10 C5 . . . . -49.8(2) ?
    C11 C9 C10 C1 . . . . 63.1(3) ?
    C8 C9 C10 C1 . . . . -168.4(2) ?
    C11 C9 C10 C19 . . . . -57.5(3) ?
    C8 C9 C10 C19 . . . . 71.0(3) ?
    C8 C9 C11 C12 . . . . 52.9(3) ?
    C10 C9 C11 C12 . . . . -177.95(19) ?
    C9 C11 C12 C13 . . . . -54.2(3) ?
    C11 C12 C13 C18 . . . . -68.4(2) ?
    C11 C12 C13 C14 . . . . 54.6(3) ?
    C11 C12 C13 C17 . . . . 166.5(2) ?
    C7 C8 C14 C15 . . . . -58.9(3) ?
    C9 C8 C14 C15 . . . . -179.2(2) ?
    C7 C8 C14 C13 . . . . 177.23(19) ?
    C9 C8 C14 C13 . . . . 56.9(2) ?
    C12 C13 C14 C8 . . . . -58.6(2) ?
    C18 C13 C14 C8 . . . . 63.3(2) ?
    C17 C13 C14 C8 . . . . 177.79(18) ?
    C12 C13 C14 C15 . . . . 169.82(19) ?
    C18 C13 C14 C15 . . . . -68.3(2) ?
    C17 C13 C14 C15 . . . . 46.2(2) ?
    C8 C14 C15 C16 . . . . -162.4(2) ?
    C13 C14 C15 C16 . . . . -33.4(2) ?
    C14 C15 C16 C17 . . . . 6.7(3) ?
    C23 O3 C17 C20 . . . . 58.0(3) ?
    C23 O3 C17 C16 . . . . -69.5(2) ?
    C23 O3 C17 C13 . . . . -179.9(2) ?
    C15 C16 C17 O3 . . . . -89.6(2) ?
    C15 C16 C17 C20 . . . . 145.7(2) ?
    C15 C16 C17 C13 . . . . 21.8(2) ?
    C12 C13 C17 O3 . . . . -43.0(3) ?
    C18 C13 C17 O3 . . . . -169.06(19) ?
    C14 C13 C17 O3 . . . . 73.86(19) ?
    C12 C13 C17 C20 . . . . 76.9(3) ?
    C18 C13 C17 C20 . . . . -49.1(3) ?
    C14 C13 C17 C20 . . . . -166.2(2) ?
    C12 C13 C17 C16 . . . . -158.1(2) ?
    C18 C13 C17 C16 . . . . 75.9(2) ?
    C14 C13 C17 C16 . . . . -41.2(2) ?
    O3 C17 C20 O2 . . . . -148.1(3) ?
    C16 C17 C20 O2 . . . . -23.4(4) ?
    C13 C17 C20 O2 . . . . 95.1(3) ?
    O3 C17 C20 C21 . . . . 37.2(3) ?
    C16 C17 C20 C21 . . . . 161.9(3) ?
    C13 C17 C20 C21 . . . . -79.6(3) ?
    C17 O3 C23 O4 . . . . -9.2(4) ?
    C17 O3 C23 C24 . . . . 171.3(2) ?
_iucr_refine_instructions_details
;
TITL rss2 in P 21 21 21
CELL  0.71073  10.4930  12.5886  12.6874   90.000   90.000   90.000
ZERR     4.00   0.0004   0.0005   0.0005    0.000    0.000    0.000
LATT  -1
SYMM  1/2 - X, - Y, 1/2 + Z
SYMM  1/2 + X, 1/2 - Y, - Z
SYMM  - X, 1/2 + Y, 1/2 - Z
SFAC  C    H    O
UNIT  84   104  8
MERG   3
FMAP   2
PLAN    4
SIZE     0.29   0.37   0.48
ACTA
BOND  $H
CONF
L.S.   20
TEMP    23.00
WGHT    0.042100    0.709400
EXTI    0.012283
FVAR       0.56160
MOLE    1
O1    3    0.371914    0.059906    0.177741    11.00000    0.09639    0.04283 =
         0.09840    0.00254   -0.03012    0.01276
O2    3   -0.127579    0.793669    0.130881    11.00000    0.06169    0.07330 =
         0.08447   -0.00260    0.00888    0.02337
C1    1    0.146053    0.254654    0.085638    11.00000    0.05591    0.03975 =
         0.06223   -0.00321   -0.01211    0.00107
AFIX  23
H1A   2    0.108096    0.257710    0.155284    11.00000   -1.20000
H1B   2    0.077364    0.256644    0.034510    11.00000   -1.20000
AFIX   0
C2    1    0.217065    0.149358    0.074194    11.00000    0.06651    0.04315 =
         0.07327   -0.00376   -0.01894    0.00097
AFIX  23
H2A   2    0.160038    0.091314    0.091629    11.00000   -1.20000
H2B   2    0.243801    0.140508    0.001537    11.00000   -1.20000
AFIX   0
C3    1    0.331135    0.145054    0.144422    11.00000    0.06391    0.04246 =
         0.05797   -0.00291   -0.00865    0.01228
C4    1    0.392347    0.245070    0.168829    11.00000    0.05276    0.04282 =
         0.05312   -0.00107   -0.01060    0.00579
AFIX  43
H4    2    0.464605    0.243105    0.211231    11.00000   -1.20000
AFIX   0
C5    1    0.352495    0.340851    0.134722    11.00000    0.04399    0.04032 =
         0.04102   -0.00196   -0.00297    0.00540
C6    1    0.423715    0.435517    0.168212    11.00000    0.04930    0.04116 =
         0.05409    0.00353   -0.01106    0.00246
AFIX  13
H6    2    0.472329    0.425543    0.233419    11.00000   -1.20000
AFIX   0
C7    1    0.367500    0.545815    0.156161    11.00000    0.04401    0.03977 =
         0.05004    0.00125   -0.00583   -0.00249
AFIX  13
H7    2    0.382503    0.594616    0.215049    11.00000   -1.20000
AFIX   0
C8    1    0.238999    0.556085    0.101891    11.00000    0.04500    0.03900 =
         0.03982    0.00179   -0.00139    0.00150
AFIX  13
H8    2    0.253157    0.569499    0.026710    11.00000   -1.20000
AFIX   0
C9    1    0.159554    0.452963    0.113863    11.00000    0.04505    0.03616 =
         0.04567    0.00441   -0.00477    0.00254
AFIX  13
H9    2    0.150519    0.441167    0.189846    11.00000   -1.20000
AFIX   0
C10   1    0.230680    0.353539    0.070049    11.00000    0.04830    0.04005 =
         0.04132   -0.00099   -0.00603    0.00255
C11   1    0.022454    0.463543    0.070198    11.00000    0.04479    0.04302 =
         0.06769    0.00505   -0.01020   -0.00081
AFIX  23
H11A  2    0.026413    0.462681   -0.006181    11.00000   -1.20000
H11B  2   -0.026138    0.401847    0.092170    11.00000   -1.20000
AFIX   0
C12   1   -0.049607    0.563844    0.104939    11.00000    0.04382    0.05207 =
         0.06450    0.01296    0.00136    0.00536
AFIX  23
H12A  2   -0.129545    0.569136    0.066902    11.00000   -1.20000
H12B  2   -0.068466    0.559944    0.179685    11.00000   -1.20000
AFIX   0
C13   1    0.032507    0.661377    0.082348    11.00000    0.04827    0.04168 =
         0.04655    0.00580    0.00476    0.00625
C14   1    0.156854    0.646009    0.146993    11.00000    0.04845    0.03669 =
         0.04157    0.00173    0.00040    0.00318
AFIX  13
H14   2    0.127784    0.618997    0.215331    11.00000   -1.20000
AFIX   0
C15   1    0.208272    0.756414    0.171162    11.00000    0.06319    0.04162 =
         0.05543   -0.00385   -0.00413    0.00410
AFIX  13
H15   2    0.264657    0.764671    0.232192    11.00000   -1.20000
AFIX   0
C16   1    0.093328    0.831339    0.161812    11.00000    0.06596    0.04492 =
         0.06887   -0.00691    0.01068    0.00932
AFIX  13
H16   2    0.079390    0.885167    0.216411    11.00000   -1.20000
AFIX   0
C17   1   -0.015750    0.766808    0.125032    11.00000    0.05710    0.05195 =
         0.05430    0.00812    0.00773    0.01213
C18   1    0.482015    0.516679    0.093017    11.00000    0.04751    0.05314 =
         0.07023    0.00885    0.00303   -0.00360
AFIX  23
H18A  2    0.562834    0.548405    0.112681    11.00000   -1.20000
H18B  2    0.470700    0.505272    0.017987    11.00000   -1.20000
AFIX   0
C19   1    0.262625    0.364097   -0.048598    11.00000    0.07072    0.06443 =
         0.04279   -0.00600   -0.00688    0.00888
AFIX 137
H19A  2    0.312447    0.427045   -0.059844    11.00000   -1.50000
H19B  2    0.185029    0.368746   -0.088417    11.00000   -1.50000
H19C  2    0.310212    0.303047   -0.071118    11.00000   -1.50000
AFIX   0
C20   1    0.048194    0.674868   -0.039218    11.00000    0.06023    0.05388 =
         0.04841    0.00779   -0.00214    0.00597
AFIX 137
H20A  2    0.005923    0.738665   -0.061495    11.00000   -1.50000
H20B  2    0.011176    0.614908   -0.074553    11.00000   -1.50000
H20C  2    0.137133    0.679332   -0.056397    11.00000   -1.50000
AFIX   0
C21   1    0.209130    0.840942    0.089879    11.00000    0.06439    0.04252 =
         0.07367    0.00339    0.00880    0.00003
AFIX  23
H21A  2    0.199198    0.819492    0.016909    11.00000   -1.20000
H21B  2    0.265633    0.900932    0.100766    11.00000   -1.20000
HKLF    4
REM  rss2 in P 21 21 21
REM R1 =  0.0400 for   1469 Fo > 4sig(Fo)  and  0.0756 for all   2177 data
REM    211 parameters refined using      0 restraints
END
WGHT      0.0495      0.3392
REM Highest difference peak  0.213,  deepest hole -0.204,  1-sigma level  0.044
Q1    1   0.2302  0.5981  0.1381  11.00000  0.05    0.21
Q2    1   0.4026  0.2959  0.1423  11.00000  0.05    0.20
Q3    1   0.2428  0.6772  0.1361  11.00000  0.05    0.18
Q4    1   0.2101  0.5145  0.1214  11.00000  0.05    0.17
;
