# Supplementary material for: 6β-Methyl-3,20-dioxopregn-4-en-17-yl acetate
Source: Acta Crystallogr Sect E Struct Rep Online. 2012 Mar 10;68(Pt 4):o997. doi: 10.1107/S1600536812008665 (PMC3343965; doi:10.1107/S1600536812008665)
Supplement: Supplementary file 2 [file e-68-0o997-Isup2.hkl]

#
# h,k,l, Fc-squared, Fo-squared, sigma(Fo-squared) and status flag
#
data_I
_shelx_title ' rss1 in P 21 21 21'
_shelx_refln_list_code          4
_shelx_F_calc_maximum      138.39
_exptl_crystal_F_000       840.00
_reflns_d_resolution_high  0.7713
 
loop_
 _symmetry_equiv_pos_as_xyz
 'x, y, z'
 '-x+1/2, -y, z+1/2'
 'x+1/2, -y+1/2, -z'
 '-x, y+1/2, -z+1/2'
 
_cell_length_a    10.0411
_cell_length_b    11.3123
_cell_length_c    18.5549
_cell_angle_alpha  90.000
_cell_angle_beta   90.000
_cell_angle_gamma  90.000
 
_shelx_F_squared_multiplier     1.000
 
loop_
 _refln_index_h
 _refln_index_k
 _refln_index_l
 _refln_F_squared_calc
 _refln_F_squared_meas
 _refln_F_squared_sigma
 _refln_observed_status
   2   0   0      149.55      124.07      5.26 o
   4   0   0     5325.25     5172.58     84.42 o
   6   0   0      923.16      681.39    183.11 o
   8   0   0        9.39        8.98      1.87 o
   2   1   0    12209.54    12380.01    113.83 o
   3   1   0    11997.34    12482.37    117.79 o
   4   1   0       40.18       42.20      2.00 o
   5   1   0     1442.54     1492.95     14.75 o
   6   1   0       22.64       28.98      2.40 o
   7   1   0       11.63       11.17      1.43 o
   8   1   0      765.90      740.07     14.41 o
   9   1   0       32.72       24.99      1.39 o
  10   1   0       23.94       18.28      1.39 o
   0   2   0     6878.92     6245.55    184.27 o
   1   2   0      815.07      716.28      4.03 o
   2   2   0     3125.60     2961.44     19.91 o
   3   2   0      258.52      248.44      2.73 o
   4   2   0     4725.90     4937.05     46.66 o
   5   2   0     3168.29     3299.42     31.86 o
   6   2   0      468.80      465.72      8.95 o
   7   2   0      728.36      667.57      7.42 o
   8   2   0     1313.16     1371.67     15.78 o
   9   2   0       92.51       89.07      2.09 o
  10   2   0       39.43       40.43      2.50 o
   1   3   0      762.39      684.34      4.16 o
   2   3   0      381.42      364.55      3.37 o
   3   3   0      129.62      147.22      2.20 o
   4   3   0     5916.07     6003.63     74.13 o
   5   3   0       13.07       15.00      2.57 o
   6   3   0      212.94      229.92      3.45 o
   7   3   0       41.12       40.49      1.67 o
   8   3   0       61.33       66.02      2.25 o
   9   3   0        1.87       -0.38      1.12 o
  10   3   0        2.82        1.17      1.88 o
   0   4   0      429.18      413.17      4.77 o
   1   4   0      195.96      186.49      2.45 o
   2   4   0       82.57       94.22      1.41 o
   3   4   0     3250.05     3445.37     22.76 o
   4   4   0     2626.21     2933.64     19.77 o
   5   4   0       39.23       33.19      1.67 o
   6   4   0        5.89       11.13      1.47 o
   7   4   0       53.69       46.97      2.29 o
   8   4   0        6.00        3.67      1.33 o
   9   4   0       14.97       14.54      4.35 o
  10   4   0        1.46        1.61      1.26 o
   1   5   0      230.27      225.91      4.25 o
   2   5   0      759.70      808.28      5.46 o
   3   5   0       63.30       71.38      1.54 o
   4   5   0      115.90      136.13      2.33 o
   5   5   0        0.11        1.07      1.11 o
   6   5   0      410.66      386.48      5.54 o
   7   5   0      109.78      106.59      3.04 o
   8   5   0       10.24       11.76      1.99 o
   9   5   0        0.70       -0.03      1.05 o
  10   5   0        9.31       11.68      3.08 o
  11   5   0       13.71        5.77      5.25 o
   0   6   0        5.02        4.91      0.87 o
   1   6   0       49.45       37.70      0.90 o
   2   6   0      193.11      168.87      1.94 o
   3   6   0       51.15       57.07      1.69 o
   4   6   0       23.72       15.30      1.24 o
   5   6   0        6.48        9.18      1.51 o
   6   6   0        0.93        1.24      1.40 o
   7   6   0       95.18      106.77      3.10 o
   8   6   0      160.62      151.95      5.39 o
   9   6   0        2.87        2.09      2.07 o
  10   6   0        0.19        0.41      2.66 o
  11   6   0       52.82       63.10      4.35 o
   1   7   0        9.05        7.88      0.74 o
   2   7   0       31.57       21.62      1.20 o
   3   7   0      464.60      467.63      4.56 o
   4   7   0       19.14       20.65      1.65 o
   5   7   0       28.68       30.25      1.80 o
   6   7   0       18.19       23.57      2.07 o
   7   7   0        3.82        3.54      1.70 o
   8   7   0        8.60        6.44      1.98 o
   9   7   0       38.99       42.12      2.52 o
  10   7   0        5.55        4.50      2.83 o
  11   7   0        1.16        1.73      2.51 o
   0   8   0     1759.48     1731.33     24.12 o
   1   8   0       21.67       24.74      0.87 o
   2   8   0       18.50       20.88      0.89 o
   3   8   0       22.10       20.72      1.53 o
   4   8   0       12.56       15.49      1.87 o
   5   8   0      131.40      131.35      2.83 o
   6   8   0        7.00        9.33      1.97 o
   7   8   0       32.30       45.96      2.97 o
   8   8   0       13.20       17.04      2.27 o
   9   8   0        1.24        0.93      2.21 o
  10   8   0        0.44       -0.28      2.00 o
   1   9   0       13.01       13.73      2.72 o
   2   9   0        0.27        0.23      0.81 o
   3   9   0      186.69      191.57      3.25 o
   4   9   0       95.67       95.35      2.42 o
   5   9   0       11.13       11.60      2.00 o
   6   9   0       67.63       74.24      3.70 o
   7   9   0       15.78       16.39      2.14 o
   8   9   0        0.53        1.42      2.03 o
   9   9   0       26.73       20.32      2.64 o
  10   9   0        3.49        3.99      2.74 o
   0  10   0       74.14       63.50      6.62 o
   1  10   0        0.02       -1.94      2.59 o
   2  10   0       44.57       39.14      2.52 o
   3  10   0      146.00      138.16      3.63 o
   4  10   0        4.48        6.55      1.32 o
   5  10   0       12.42       12.09      1.73 o
   6  10   0      152.40      155.92      3.52 o
   7  10   0       31.69       29.68      2.49 o
   8  10   0        5.60        5.47      2.05 o
   9  10   0        1.30       -0.89      2.06 o
   1  11   0        0.17        0.93      3.25 o
   2  11   0        0.35        2.45      3.15 o
   3  11   0        2.01        1.03      0.99 o
   4  11   0       23.69       23.04      1.38 o
   5  11   0        0.06        1.47      1.26 o
   6  11   0       10.09        8.95      1.69 o
   7  11   0        4.29        4.22      2.13 o
   8  11   0        0.12       -0.68      1.90 o
   0  12   0        8.66       -0.26      3.53 o
   1  12   0       15.93       20.13      4.51 o
   2  12   0       10.05       13.71      4.71 o
   3  12   0        7.09        7.73      4.21 o
   4  12   0        1.79       -0.03      3.15 o
   5  12   0       49.16       57.90      5.16 o
   6  12   0       16.24       33.92     14.35 o
   7  12   0        0.00        0.53      5.74 o
   1  13   0        0.04        1.97      3.69 o
   2  13   0        0.11       -3.08      4.27 o
   3  13   0        9.40       11.78      5.12 o
   4  13   0        1.69        1.70      4.29 o
   5  13   0        0.01       -2.55      4.34 o
   6  13   0       17.32       15.59     11.23 o
   0  14   0       25.16       24.05     14.61 o
   1  14   0       11.89       20.00      6.20 o
   2  14   0        5.91        3.92      5.22 o
   3  14   0        3.25        6.47      5.03 o
   2   0   1    14941.63    14414.40    887.10 o
   3   0   1      581.07      528.10     11.45 o
   4   0   1     1483.72     1614.08     14.48 o
   5   0   1      541.44      590.07      6.42 o
   6   0   1      155.06      130.65      4.44 o
   7   0   1      234.59      226.68      4.00 o
   8   0   1       57.38       49.69      7.62 o
   9   0   1      912.86      862.34     26.77 o
  10   0   1      306.10      240.69      5.50 o
   2   1   1     6042.39     5912.84     40.88 o
   3   1   1     2122.58     2160.09     14.56 o
   4   1   1     1385.21     1359.60     10.46 o
   5   1   1      174.51      154.35      2.38 o
   6   1   1      753.61      761.48      7.10 o
   7   1   1      298.92      300.81      3.97 o
   8   1   1      895.64      847.44      8.04 o
   9   1   1      137.66      123.85      3.07 o
  10   1   1       90.50       78.53      5.78 o
   0   2   1      218.67      159.57      1.50 o
   1   2   1     2750.06     2588.16     10.37 o
   2   2   1      233.01      216.40      1.58 o
   3   2   1      469.51      428.57      2.96 o
   4   2   1     4144.36     4552.39     28.45 o
   5   2   1      540.60      584.16      4.18 o
   6   2   1      635.34      642.62      4.93 o
   7   2   1      137.16      154.55      3.46 o
   8   2   1      415.16      395.44      5.73 o
   9   2   1       19.01       14.33      2.16 o
  10   2   1       30.71       24.23      2.50 o
   0   3   1     2173.04     1933.20     13.84 o
   1   3   1      947.29      910.11      3.75 o
   2   3   1       54.58       51.63      0.86 o
   3   3   1      638.46      608.73      3.57 o
   4   3   1      335.72      431.34      3.26 o
   5   3   1     1729.31     1822.28     13.55 o
   6   3   1      466.82      488.92      4.21 o
   7   3   1       79.54       79.20      1.41 o
   8   3   1        5.06        4.35      0.93 o
   9   3   1       82.16       79.90      2.07 o
  10   3   1       13.00       12.95      3.14 o
  11   3   1       10.75        6.58      2.58 o
   0   4   1        2.90        7.71      0.75 o
   1   4   1     1299.82     1286.64      5.16 o
   2   4   1      602.37      603.73      3.09 o
   3   4   1      233.21      255.47      3.12 o
   4   4   1        8.96        4.72      0.88 o
   5   4   1      269.99      300.28      2.56 o
   6   4   1      898.54      949.26      6.26 o
   7   4   1       69.99       86.51      1.92 o
   8   4   1       44.62       35.22      1.79 o
   9   4   1       55.52       57.24      2.56 o
  10   4   1       56.45       51.76      2.58 o
  11   4   1        1.66        3.32      2.83 o
   0   5   1        5.26        4.65      0.72 o
   1   5   1      563.87      604.36      2.71 o
   2   5   1      132.00      148.28      1.21 o
   3   5   1      242.24      257.86      1.90 o
   4   5   1     1030.01     1081.63      5.94 o
   5   5   1      308.70      331.05      2.89 o
   6   5   1      128.76      117.71      2.20 o
   7   5   1       26.55       38.51      1.42 o
   8   5   1       10.51       17.49      1.43 o
   9   5   1       37.17       37.49      1.81 o
  10   5   1        7.26        5.77      1.82 o
  11   5   1       28.56       25.64      5.38 o
   0   6   1        3.21        2.45      0.68 o
   1   6   1      217.58      191.25      2.12 o
   2   6   1       50.60       52.47      0.86 o
   3   6   1      376.01      369.76      2.48 o
   4   6   1      167.92      165.33      1.80 o
   5   6   1       28.57       23.84      1.21 o
   6   6   1      129.71      128.20      2.29 o
   7   6   1       59.43       59.60      1.90 o
   8   6   1       29.78       26.35      1.59 o
   9   6   1       14.24        9.23      1.38 o
  10   6   1       41.63       48.40      2.19 o
  11   6   1        1.29        1.07      2.09 o
   0   7   1       70.86       75.07      1.41 o
   1   7   1       71.12       67.80      0.88 o
   2   7   1      372.30      365.95      2.34 o
   3   7   1       29.89       31.58      1.06 o
   4   7   1       42.99       44.78      1.32 o
   5   7   1      110.40      116.83      1.99 o
   6   7   1      113.24      119.04      2.18 o
   7   7   1       20.88       26.39      1.59 o
   8   7   1        6.24        4.24      1.52 o
   9   7   1       12.51       14.28      1.64 o
  10   7   1       11.21        7.79      2.07 o
  11   7   1        2.48        2.19      2.03 o
   0   8   1        9.54       34.86     10.67 o
   1   8   1       16.54       16.74      0.71 o
   2   8   1       16.90       19.67      0.62 o
   3   8   1      171.42      178.68      1.75 o
   4   8   1      466.99      443.76      3.44 o
   5   8   1       64.83       61.98      1.56 o
   6   8   1        0.63        1.96      1.06 o
   7   8   1       32.01       26.88      1.95 o
   8   8   1       35.91       38.87      1.79 o
   9   8   1       12.50       14.11      1.86 o
  10   8   1       15.10       10.48      2.54 o
   0   9   1      213.10      197.19      2.43 o
   1   9   1      171.28      171.80      2.10 o
   2   9   1      186.67      172.65      2.85 o
   3   9   1       48.31       49.18      1.49 o
   4   9   1       64.44       65.85      1.52 o
   5   9   1       14.95       14.87      1.12 o
   6   9   1       18.38       22.00      1.42 o
   7   9   1        7.08        7.41      1.37 o
   8   9   1        7.95       12.05      1.65 o
   9   9   1       20.54       24.33      2.04 o
  10   9   1        5.34        4.56      2.14 o
   0  10   1      124.94      126.36      4.92 o
   1  10   1       18.14       16.41      1.41 o
   2  10   1      143.20      137.49      1.95 o
   3  10   1       38.35       41.77      1.05 o
   4  10   1      202.55      195.21      2.11 o
   5  10   1        6.37        7.65      1.11 o
   6  10   1       23.58       25.81      1.85 o
   7  10   1        4.46        4.80      1.62 o
   8  10   1       56.86       62.42      2.65 o
   9  10   1       45.59       53.87      2.77 o
   0  11   1        2.31        4.30      3.39 o
   1  11   1       84.62       85.92      3.97 o
   2  11   1       26.80       22.21      1.10 o
   3  11   1        2.68        1.19      0.89 o
   4  11   1       13.52       11.87      0.93 o
   5  11   1       32.06       33.57      1.33 o
   6  11   1       11.80       13.72      1.70 o
   7  11   1        4.85        3.45      1.33 o
   8  11   1        8.33        7.64      1.95 o
   0  12   1       26.30       24.09      8.96 o
   1  12   1       57.59       56.81      5.98 o
   2  12   1        6.08        6.93      2.95 o
   3  12   1       19.10       20.84      3.80 o
   4  12   1       12.73       12.64      3.33 o
   5  12   1        7.39        6.52      2.92 o
   6  12   1        7.68        5.10      3.09 o
   7  12   1       24.41       20.72      8.85 o
   0  13   1       10.38        9.14      5.58 o
   1  13   1        2.39        2.94      2.96 o
   2  13   1        0.17        0.62      2.73 o
   3  13   1       24.36       28.46      4.07 o
   4  13   1       23.60       29.84      3.58 o
   5  13   1        3.91        4.94      3.07 o
   0  14   1        1.52        1.35      4.74 o
   1  14   1        3.98        6.44      3.50 o
   2  14   1        9.07        8.60      4.58 o
   3  14   1        5.18        6.87      4.05 o
   1   0   2    19151.06    20356.09    167.53 o
   2   0   2      818.97      784.92      6.48 o
   3   0   2      862.68      836.69      9.00 o
   4   0   2        9.44       16.78      1.97 o
   5   0   2        0.09        4.34      2.72 o
   6   0   2      693.37      683.97      9.00 o
   7   0   2       55.56       49.64      3.62 o
   9   0   2       41.30       40.60      2.85 o
  10   0   2       71.37       61.13      9.10 o
   1   1   2    16497.11    17201.18     98.82 o
   2   1   2     6974.02     6836.55     34.93 o
   3   1   2     3904.09     3914.69     21.35 o
   4   1   2     1069.70     1074.17      7.76 o
   5   1   2      710.96      698.20      5.48 o
   6   1   2      121.60      109.49      2.10 o
   7   1   2       41.21       42.59      2.18 o
   8   1   2      117.02      121.11      4.26 o
   9   1   2      250.30      252.55      5.87 o
  10   1   2       10.16        9.06      1.47 o
  11   1   2       17.45       14.50      2.34 o
   0   2   2     1155.37     1029.63     11.42 o
   1   2   2     3483.14     3390.58     14.35 o
   2   2   2     1395.57     1277.51      5.79 o
   3   2   2      571.21      586.77      3.33 o
   4   2   2      789.02      837.52      4.92 o
   5   2   2      139.67      130.97      2.05 o
   6   2   2       85.06       87.21      2.11 o
   7   2   2      512.79      542.68      5.13 o
   8   2   2       10.13        7.01      1.41 o
   9   2   2        4.42        3.06      1.97 o
  10   2   2       13.86       11.67      2.75 o
  11   2   2       33.39       13.49     10.61 o
   0   3   2     2384.99     2112.70     35.57 o
   1   3   2      516.00      482.33      2.21 o
   2   3   2     2051.22     2045.49      9.14 o
   3   3   2      584.11      628.81      3.67 o
   4   3   2     2564.00     2741.69     14.94 o
   5   3   2     1879.38     2028.04     11.58 o
   6   3   2      255.27      244.71      2.57 o
   7   3   2      201.18      215.90      2.73 o
   8   3   2       39.64       42.54      2.07 o
   9   3   2       87.62       83.54      2.04 o
  10   3   2        0.13       -0.32      1.02 o
  11   3   2       11.46        7.94      4.68 o
   0   4   2        2.68        2.71      0.79 o
   1   4   2      374.73      344.19      1.83 o
   2   4   2      859.59      861.91      3.98 o
   3   4   2     1463.56     1659.62      8.33 o
   4   4   2       51.23       64.92      1.24 o
   5   4   2      273.70      302.76      2.58 o
   6   4   2       84.92       85.02      1.93 o
   7   4   2      131.09      131.93      2.54 o
   8   4   2        3.95        4.99      1.01 o
   9   4   2        9.54        8.82      1.75 o
  10   4   2       42.81       44.91      2.95 o
  11   4   2        3.20        2.49      2.76 o
   0   5   2      418.61      373.15      3.29 o
   1   5   2      123.97      132.40      1.08 o
   2   5   2     1911.66     1967.26      8.22 o
   3   5   2      596.76      633.35      3.61 o
   4   5   2       19.79       22.38      1.01 o
   5   5   2      220.51      233.27      3.19 o
   6   5   2       14.83       19.47      1.29 o
   7   5   2       15.96       21.28      1.43 o
   8   5   2       38.86       49.04      1.49 o
   9   5   2       54.62       56.63      2.44 o
  10   5   2        1.99        0.84      2.05 o
  11   5   2        4.94        4.92      3.46 o
   0   6   2      149.93      125.68      1.91 o
   1   6   2      867.57      851.82      5.79 o
   2   6   2      400.79      407.34      2.20 o
   3   6   2      410.46      413.84      3.21 o
   4   6   2       40.42       41.30      1.31 o
   5   6   2       32.90       44.84      1.47 o
   6   6   2      166.50      170.20      2.48 o
   7   6   2       86.64       96.26      2.00 o
   8   6   2       75.57       63.16      1.76 o
   9   6   2        1.46        4.00      1.19 o
  10   6   2       39.08       42.42      4.67 o
  11   6   2        4.43        3.45      2.34 o
   0   7   2      185.86      197.32      2.73 o
   1   7   2      461.43      461.08      3.17 o
   2   7   2       38.95       42.62      1.00 o
   3   7   2      165.69      161.39      1.58 o
   4   7   2      355.13      374.12      2.98 o
   5   7   2       38.49       41.22      1.44 o
   6   7   2       48.64       56.11      2.31 o
   7   7   2       26.74       36.68      1.70 o
   8   7   2       48.31       46.66      1.79 o
   9   7   2       24.53       30.25      1.85 o
  10   7   2       22.39       19.39      3.85 o
  11   7   2        3.66        2.97      2.47 o
   0   8   2      165.52      177.86      2.53 o
   1   8   2      132.67      135.97      2.72 o
   2   8   2        6.70        5.71      0.58 o
   3   8   2       40.88       40.98      1.00 o
   4   8   2      229.03      239.57      2.40 o
   5   8   2      162.81      153.02      2.13 o
   6   8   2      197.15      228.30      2.66 o
   7   8   2      100.49      100.91      2.41 o
   8   8   2       38.10       37.86      2.11 o
   9   8   2        2.66        2.14      1.34 o
  10   8   2       48.07       53.70      3.43 o
   0   9   2      420.34      407.61      4.43 o
   1   9   2       38.67       46.64      1.20 o
   2   9   2      204.48      200.74      3.65 o
   3   9   2       24.36       25.93      0.93 o
   4   9   2      682.11      665.17      4.40 o
   5   9   2       53.47       54.08      1.45 o
   6   9   2       28.99       32.36      1.56 o
   7   9   2        7.82        7.53      1.33 o
   8   9   2        4.72        4.01      1.46 o
   9   9   2       17.66       15.85      2.01 o
  10   9   2       37.47       40.18      3.48 o
   0  10   2        2.77        3.31      1.64 o
   1  10   2      215.59      195.13      2.77 o
   2  10   2      218.46      216.98      5.20 o
   3  10   2      150.03      135.34      2.70 o
   4  10   2      160.97      164.68      2.43 o
   5  10   2       39.81       46.41      1.47 o
   6  10   2      127.05      136.47      2.20 o
   7  10   2       19.85       24.03      2.24 o
   8  10   2        5.96        4.32      1.95 o
   9  10   2       12.08       13.39      1.98 o
   0  11   2       29.11       26.17      1.52 o
   1  11   2      270.61      250.32      5.50 o
   2  11   2       18.95       19.57      1.27 o
   3  11   2       35.07       34.67      1.66 o
   4  11   2       61.37       62.77      1.61 o
   5  11   2        5.97        6.31      0.88 o
   6  11   2        5.27        3.78      1.21 o
   7  11   2       11.93        9.80      2.01 o
   8  11   2       67.19       82.78      2.52 o
   0  12   2        3.18        3.56      4.03 o
   1  12   2        4.05        0.84      2.43 o
   2  12   2       21.99       16.09      3.68 o
   3  12   2       67.60       71.66      5.23 o
   4  12   2       13.32       13.32      3.55 o
   5  12   2        2.99        2.62      2.95 o
   6  12   2       11.11        8.90      3.78 o
   7  12   2        3.81        6.52      3.94 o
   0  13   2       18.94       13.38      5.76 o
   1  13   2       34.38       36.73      5.90 o
   2  13   2        0.96        2.62      3.14 o
   3  13   2        2.71        5.10      3.76 o
   4  13   2        0.96        0.21      2.89 o
   5  13   2        1.79        2.54      3.76 o
   0  14   2        6.36        4.26      5.37 o
   1  14   2        6.84        5.82      3.52 o
   2  14   2        0.84       -1.34      3.05 o
   3  14   2        3.27        4.45      3.59 o
   1   0   3     3691.38     3575.02     26.42 o
   2   0   3       54.00       45.18      1.98 o
   3   0   3       57.11       44.93      1.96 o
   4   0   3      318.25      299.19      5.02 o
   5   0   3      613.79      630.45      8.08 o
   6   0   3       69.88       64.74      3.26 o
   7   0   3      525.81      507.49      8.16 o
   8   0   3      475.26      442.06     12.10 o
   9   0   3      424.45      414.37     16.37 o
  10   0   3      121.28      117.33      5.66 o
  11   0   3       94.77       90.68      4.38 o
   0   1   3    12673.75    12358.88     98.01 o
   1   1   3       95.20       95.13      1.09 o
   2   1   3     1400.31     1377.68      7.95 o
   3   1   3     1513.39     1484.82      7.80 o
   4   1   3     1218.52     1248.66      8.14 o
   5   1   3      645.13      638.12      6.24 o
   6   1   3        9.15        9.92      1.92 o
   7   1   3       12.66       11.90      2.62 o
   8   1   3     1147.59     1141.39     16.46 o
   9   1   3      162.82      171.57      4.51 o
  10   1   3       24.37       14.99      3.03 o
  11   1   3       29.24       28.70      3.32 o
   0   2   3     3856.35     3539.46     25.73 o
   1   2   3      308.91      289.97      1.89 o
   2   2   3     2765.47     2685.94     13.68 o
   3   2   3     1560.40     1601.77      8.74 o
   4   2   3      723.33      732.85      5.71 o
   5   2   3      112.80      143.55      2.47 o
   6   2   3        1.53        3.18      1.29 o
   7   2   3      221.47      213.13     11.18 o
   8   2   3       48.70       47.17      3.33 o
   9   2   3       25.43       27.04      2.48 o
  10   2   3       33.93       33.43      3.09 o
  11   2   3        7.62       -0.05      1.93 o
  12   2   3       17.40       10.47      8.90 o
   0   3   3        1.62        4.15      0.60 o
   1   3   3      201.10      172.92      1.28 o
   2   3   3     1562.71     1668.68      7.94 o
   3   3   3     1544.78     1562.92      7.43 o
   4   3   3     1425.02     1515.20      7.76 o
   5   3   3      167.45      178.87      1.96 o
   6   3   3       29.56       29.58      1.96 o
   7   3   3      132.45      144.62      2.70 o
   8   3   3       52.25       53.65      3.18 o
   9   3   3      160.33      159.75      4.61 o
  10   3   3        4.50        3.90      3.00 o
  11   3   3        4.37        2.14      2.36 o
   0   4   3      373.36      351.19      3.65 o
   1   4   3      840.28      849.20      3.96 o
   2   4   3       83.48       84.88      1.04 o
   3   4   3      641.38      662.76      4.96 o
   4   4   3      110.54      103.64      1.49 o
   5   4   3      686.53      678.12      4.63 o
   6   4   3       78.62       77.95      1.58 o
   7   4   3      132.89      139.86      3.83 o
   8   4   3       80.36       75.04      3.39 o
   9   4   3       26.05       25.35      2.08 o
  10   4   3       28.02       23.77      3.48 o
  11   4   3       17.63       11.62      3.32 o
  12   4   3       13.51        7.29     14.36 o
   0   5   3      712.23      793.45      6.69 o
   1   5   3      183.78      168.87      1.05 o
   2   5   3      580.71      572.32      3.11 o
   3   5   3       73.29       83.59      1.34 o
   4   5   3      296.71      307.72      2.43 o
   5   5   3      169.41      170.40      2.21 o
   6   5   3        6.90        3.87      0.93 o
   7   5   3       34.10       32.97      1.49 o
   8   5   3       77.24       84.86      2.43 o
   9   5   3       39.95       40.48      2.51 o
  10   5   3        4.39        4.10      2.44 o
  11   5   3       78.10       88.55      5.76 o
  12   5   3       23.22       12.25      8.01 o
   0   6   3       44.47       46.33      1.84 o
   1   6   3      286.23      281.20      2.40 o
   2   6   3      120.08      129.57      1.18 o
   3   6   3      237.56      226.87      1.76 o
   4   6   3       40.09       39.23      1.12 o
   5   6   3        1.58        1.27      0.95 o
   6   6   3      106.90       88.99      1.87 o
   7   6   3        4.94        5.30      1.23 o
   8   6   3       52.25       59.23      1.91 o
   9   6   3        5.83        4.69      1.70 o
  10   6   3       10.82        7.24      2.20 o
  11   6   3       11.83        7.89      2.66 o
   0   7   3       13.72       11.01      1.54 o
   1   7   3        1.17        3.07      0.74 o
   2   7   3       39.98       42.17      0.72 o
   3   7   3       69.06       65.92      1.29 o
   4   7   3      215.66      198.81      2.14 o
   5   7   3      358.55      359.86      3.16 o
   6   7   3      375.03      365.54      3.33 o
   7   7   3       83.60       81.15      1.91 o
   8   7   3       36.38       33.85      1.75 o
   9   7   3        6.39        5.47      1.50 o
  10   7   3        4.19        1.48      1.94 o
  11   7   3        2.57        0.70      2.44 o
   0   8   3        8.81       11.53      1.42 o
   1   8   3      331.23      334.64      2.85 o
   2   8   3      318.08      313.22      2.15 o
   3   8   3      222.59      220.95      1.99 o
   4   8   3      175.13      179.65      1.95 o
   5   8   3      104.58       99.05      1.87 o
   6   8   3       71.21       79.83      2.03 o
   7   8   3       44.24       52.40      2.05 o
   8   8   3        5.91        5.68      1.50 o
   9   8   3       14.12       13.82      1.94 o
  10   8   3        5.67        6.36      2.44 o
   0   9   3     1031.57      977.65      9.08 o
   1   9   3       80.74       81.67      1.59 o
   2   9   3      770.72      745.84      5.47 o
   3   9   3      128.21      126.09      1.29 o
   4   9   3       22.60       32.32      1.11 o
   5   9   3      219.08      220.31      2.65 o
   6   9   3      300.95      296.76      3.20 o
   7   9   3        4.51        5.03      1.32 o
   8   9   3        7.98       11.11      1.69 o
   9   9   3       16.06       16.25      2.37 o
  10   9   3       47.06       49.93      3.47 o
   0  10   3       49.68       51.98      1.93 o
   1  10   3        4.06        4.32      1.08 o
   2  10   3      703.59      671.32      5.82 o
   3  10   3      128.50      122.71      2.52 o
   4  10   3       39.64       36.32      1.11 o
   5  10   3       48.60       55.75      1.53 o
   6  10   3       15.45       16.41      1.37 o
   7  10   3       16.15       14.92      1.75 o
   8  10   3      110.29      126.89      3.41 o
   9  10   3       13.77       14.07      2.63 o
   0  11   3      245.60      236.13     10.52 o
   1  11   3       11.87       12.04      1.34 o
   2  11   3       18.81       21.04      1.37 o
   3  11   3      120.01      114.23      2.39 o
   4  11   3       10.60       10.84      1.32 o
   5  11   3       50.91       54.55      2.83 o
   6  11   3        3.79        3.18      1.14 o
   7  11   3       12.53       12.61      2.04 o
   8  11   3       37.06       52.72      5.39 o
   0  12   3        0.40       -1.04      3.74 o
   1  12   3       41.26       40.33      6.03 o
   2  12   3      100.38       96.11      4.65 o
   3  12   3       35.72       30.91      3.50 o
   4  12   3        5.12        1.76      1.38 o
   5  12   3       39.16       47.66      2.41 o
   6  12   3       35.86       42.69      5.97 o
   7  12   3       30.76       27.28      4.85 o
   0  13   3        7.07        6.32      4.74 o
   1  13   3       31.48       25.67      5.96 o
   2  13   3       57.48       66.78      4.19 o
   3  13   3        2.53        4.31      3.69 o
   4  13   3        8.75        7.47      3.92 o
   5  13   3       38.58       39.38      4.60 o
   0  14   3        6.67        3.32      4.29 o
   1  14   3        1.52        0.25      2.24 o
   2  14   3        0.02       -0.38      3.00 o
   3  14   3       11.25       13.95      5.38 o
   0   0   4     4476.63     4237.87     45.68 o
   1   0   4       40.42       47.35      1.79 o
   2   0   4      242.44      235.25      3.27 o
   3   0   4     1679.51     1694.19     14.14 o
   4   0   4        6.94        8.80      0.62 o
   5   0   4     1372.43     1368.37     15.45 o
   6   0   4       92.19       90.99      3.64 o
   7   0   4       30.73       38.87      3.51 o
   8   0   4      442.94      417.27      8.44 o
   9   0   4       13.82       11.48      3.99 o
  10   0   4       94.10       96.13      8.42 o
  11   0   4       19.63       18.72      3.26 o
   0   1   4     3078.77     2800.41     20.90 o
   1   1   4     1245.56     1173.72      6.69 o
   2   1   4     4427.19     4365.59     24.47 o
   3   1   4      497.22      491.71      3.40 o
   4   1   4      522.44      561.74      4.50 o
   5   1   4      163.43      161.26      2.11 o
   6   1   4      246.08      263.10      4.15 o
   7   1   4      236.85      229.46      4.19 o
   8   1   4       24.98       47.52     14.71 o
   9   1   4      103.18       96.71      4.04 o
  10   1   4        2.89        0.81      2.32 o
  11   1   4        6.09        0.43      1.49 o
  12   1   4        2.54       -0.81      4.78 o
   0   2   4     4869.90     4637.65     35.44 o
   1   2   4      729.07      725.08      4.30 o
   2   2   4      311.88      284.99      2.36 o
   3   2   4      409.37      391.52      2.81 o
   4   2   4      537.66      564.39      3.71 o
   5   2   4       78.37       73.80      1.91 o
   6   2   4      128.68      124.74      3.10 o
   7   2   4       49.89       58.30      4.32 o
   8   2   4      139.76      138.16      4.45 o
   9   2   4       13.43        8.86      2.54 o
  10   2   4       26.64       21.25      3.93 o
  11   2   4       19.88        8.46      6.24 o
  12   2   4        4.43       -0.19      4.35 o
   0   3   4      333.70      300.41      2.91 o
   1   3   4     3424.43     3562.26     17.37 o
   2   3   4      327.05      316.14      2.10 o
   3   3   4      177.13      167.86      1.75 o
   4   3   4      334.56      321.39      2.65 o
   5   3   4      144.31      157.35      2.19 o
   6   3   4      176.31      176.05      2.71 o
   7   3   4       24.67       24.84      2.04 o
   8   3   4       99.83       87.68      3.63 o
   9   3   4       34.58       28.35      2.65 o
  10   3   4        3.33       -0.20      1.74 o
  11   3   4        1.52       -0.80      1.94 o
  12   3   4       13.57        4.30     10.36 o
   0   4   4      661.63      697.84      4.90 o
   1   4   4     1894.61     1944.10      9.16 o
   2   4   4      371.60      368.30      2.51 o
   3   4   4     1448.25     1448.39      7.50 o
   4   4   4     1357.57     1432.65      7.61 o
   5   4   4       17.74       35.76      2.94 o
   6   4   4        2.00        5.50      1.36 o
   7   4   4      198.99      198.70      3.64 o
   8   4   4       66.21       74.01      3.28 o
   9   4   4       41.65       43.16      3.31 o
  10   4   4        2.71        0.20      1.39 o
  11   4   4       15.62        6.33      3.13 o
  12   4   4       16.58       10.44      4.50 o
   0   5   4       72.35       62.90      1.69 o
   1   5   4      528.54      542.36      2.97 o
   2   5   4      523.15      534.35      3.12 o
   3   5   4      216.63      222.11      2.11 o
   4   5   4      839.21      878.87      5.21 o
   5   5   4      163.82      177.25      2.20 o
   6   5   4       43.45       39.65      1.53 o
   7   5   4       36.05       44.50      4.49 o
   8   5   4       49.48       47.71      2.48 o
   9   5   4       88.55       94.28      3.03 o
  10   5   4        2.52        3.96      2.03 o
  11   5   4       10.58        3.80      3.30 o
  12   5   4        6.73        2.23      3.06 o
   0   6   4      256.02      243.67      3.10 o
   1   6   4      104.79       84.26      1.63 o
   2   6   4       17.36       17.96      0.76 o
   3   6   4      505.31      506.31      3.14 o
   4   6   4      131.32      152.71      1.79 o
   5   6   4      574.52      560.49      4.12 o
   6   6   4       96.76      102.04      2.04 o
   7   6   4      246.58      257.66      3.32 o
   8   6   4       19.68       18.53      2.05 o
   9   6   4       10.76       14.36      1.96 o
  10   6   4        2.37        2.43      2.07 o
  11   6   4        9.12        9.18      3.38 o
   0   7   4       24.06       18.48      1.39 o
   1   7   4      147.88      161.94      1.93 o
   2   7   4      292.48      293.79      3.01 o
   3   7   4      286.43      289.58      2.26 o
   4   7   4      537.09      538.20      3.68 o
   5   7   4        2.34        2.50      1.05 o
   6   7   4       87.65       95.27      2.56 o
   7   7   4        9.85       13.76      1.42 o
   8   7   4        3.83        2.35      1.41 o
   9   7   4       62.84       70.56      2.80 o
  10   7   4       13.56        7.33      2.13 o
  11   7   4       15.44       12.05      3.32 o
   0   8   4        6.17        3.86      1.25 o
   1   8   4      102.96      107.59      1.74 o
   2   8   4      864.53      848.21      5.69 o
   3   8   4      327.86      331.98      2.30 o
   4   8   4       81.78       76.79      1.48 o
   5   8   4       91.57      100.56      1.81 o
   6   8   4       75.42       74.90      2.21 o
   7   8   4       31.13       35.83      1.74 o
   8   8   4       39.83       42.49      2.05 o
   9   8   4        2.51        0.29      1.56 o
  10   8   4        2.72        2.42      2.45 o
   0   9   4       75.60       86.52      5.58 o
   1   9   4       92.31       87.37      1.89 o
   2   9   4      112.67      100.65      2.49 o
   3   9   4       18.58       14.94      0.61 o
   4   9   4      334.01      309.05      2.87 o
   5   9   4       57.66       67.65      2.03 o
   6   9   4        2.60        4.51      1.39 o
   7   9   4       60.54       66.12      2.05 o
   8   9   4      119.59      117.80      2.56 o
   9   9   4       76.75       97.08      3.38 o
  10   9   4       26.27       32.79      3.21 o
   0  10   4      171.85      153.93      3.77 o
   1  10   4      289.66      272.20      3.06 o
   2  10   4       67.96       72.09      2.04 o
   3  10   4      166.28      160.67      2.96 o
   4  10   4      132.63      131.35      1.72 o
   5  10   4       32.95       35.92      1.48 o
   6  10   4       10.86       10.36      1.52 o
   7  10   4       27.45       30.40      3.05 o
   8  10   4       22.21       18.75      2.23 o
   9  10   4        1.82        7.03      2.79 o
   0  11   4      942.27      933.94      9.72 o
   1  11   4      203.07      202.50      3.05 o
   2  11   4      167.62      160.34      2.96 o
   3  11   4      121.15      123.60      2.78 o
   4  11   4       38.73       41.38      2.12 o
   5  11   4       21.75       18.51      2.19 o
   6  11   4        7.48        4.64      2.19 o
   7  11   4       11.26        8.63      2.73 o
   8  11   4        6.48        2.81      2.39 o
   0  12   4       22.25       22.56      3.26 o
   1  12   4        2.16        1.69      1.06 o
   2  12   4       24.16       21.58      1.85 o
   3  12   4       82.66       84.70      2.79 o
   4  12   4       57.53       59.97      2.81 o
   5  12   4       12.43       10.50      2.13 o
   6  12   4        6.17        5.93      2.08 o
   7  12   4        9.28        8.17      2.66 o
   0  13   4        6.79        8.55      4.48 o
   1  13   4       21.73       16.20      4.12 o
   2  13   4        3.52        0.86      3.01 o
   3  13   4       28.70       25.35      5.65 o
   4  13   4       57.74       65.83      5.94 o
   5  13   4       29.33       31.56      5.87 o
   0  14   4        0.15        1.11      3.88 o
   1  14   4       12.26        6.35      3.89 o
   2  14   4        0.04        2.70      3.28 o
   3  14   4       16.87       18.30      5.10 o
   1   0   5       16.60        7.99      1.38 o
   2   0   5     1349.23     1350.43     11.86 o
   3   0   5      103.15       90.81      2.62 o
   4   0   5     1078.81     1050.91      9.93 o
   5   0   5       28.70       26.38      2.87 o
   6   0   5       77.39       76.86      3.53 o
   7   0   5      109.25      107.77      4.89 o
   8   0   5       53.26       61.17      6.90 o
   9   0   5       66.08       65.24      5.41 o
  10   0   5        0.06       -2.01      3.67 o
  11   0   5       31.59       22.84      7.90 o
  12   0   5        0.13        2.22      5.08 o
   0   1   5      396.84      358.71      4.08 o
   1   1   5     3404.93     3263.29     18.34 o
   2   1   5       86.83       89.91      1.54 o
   3   1   5      530.12      528.68      4.02 o
   4   1   5       11.64       10.08      0.85 o
   5   1   5      275.75      272.59      2.72 o
   6   1   5      151.80      150.68      3.45 o
   7   1   5       33.25       32.90      2.67 o
   8   1   5      171.51      159.79      4.37 o
   9   1   5       17.72       13.38      2.97 o
  10   1   5        8.77        5.11      2.13 o
  11   1   5       41.18       41.55      7.48 o
  12   1   5        0.99        1.71      4.18 o
   0   2   5      386.23      386.50      4.27 o
   1   2   5      221.23      187.72      2.20 o
   2   2   5      886.60      869.42      5.50 o
   3   2   5       70.60       62.23      1.17 o
   4   2   5      465.35      466.84      3.43 o
   5   2   5      108.77       95.25      2.13 o
   6   2   5       30.11       31.00      1.40 o
   7   2   5      122.39      115.38      3.41 o
   8   2   5      285.95      272.14      5.28 o
   9   2   5      129.29      110.88      3.60 o
  10   2   5        5.19        1.49      1.96 o
  11   2   5        0.83        2.40      2.17 o
  12   2   5        4.02        0.97      3.32 o
   0   3   5      214.82      190.19      2.92 o
   1   3   5     1779.40     1881.92      9.92 o
   2   3   5     1058.06     1094.83      6.05 o
   3   3   5        8.09        6.43      0.92 o
   4   3   5      264.76      267.49      2.63 o
   5   3   5       23.93       24.47      1.15 o
   6   3   5       31.09       34.29      1.56 o
   7   3   5      125.99      134.79      2.95 o
   8   3   5        3.48        1.87      1.91 o
   9   3   5       67.38       64.72      3.57 o
  10   3   5       15.30        4.74      2.53 o
  11   3   5       19.97       11.92      4.22 o
  12   3   5       18.18       10.80      3.77 o
   0   4   5     1324.45     1371.05     10.01 o
   1   4   5     3373.29     3545.78     16.89 o
   2   4   5      161.29      173.47      1.65 o
   3   4   5      129.24      156.03      1.75 o
   4   4   5      168.50      192.58      2.24 o
   5   4   5      230.69      231.15      2.85 o
   6   4   5       92.20       97.22      2.39 o
   7   4   5       90.87       96.80      2.48 o
   8   4   5      293.80      265.15      4.76 o
   9   4   5       77.67       83.98      3.44 o
  10   4   5       13.89        7.94      3.09 o
  11   4   5       37.86       39.39      5.09 o
  12   4   5        5.25        0.91      2.69 o
   0   5   5        8.78       15.93      0.67 o
   1   5   5      384.69      387.07      2.67 o
   2   5   5      480.32      528.96      3.52 o
   3   5   5      287.12      324.16      2.80 o
   4   5   5       79.33       85.60      1.52 o
   5   5   5      343.42      335.15      3.43 o
   6   5   5       90.57       97.54      2.38 o
   7   5   5      207.62      217.50      3.41 o
   8   5   5        7.48        5.95      2.01 o
   9   5   5        0.03       -1.86      1.86 o
  10   5   5       11.42        6.90      3.20 o
  11   5   5       12.72        4.83      2.50 o
   0   6   5      392.55      396.26      5.26 o
   1   6   5        5.39        5.15      0.49 o
   2   6   5      666.03      681.16      4.19 o
   3   6   5       16.54       17.50      0.92 o
   4   6   5      780.54      763.40      4.91 o
   5   6   5     1157.04     1189.69      7.73 o
   6   6   5        8.62       12.35      1.46 o
   7   6   5      134.68      150.71      5.79 o
   8   6   5       66.04       54.93      2.56 o
   9   6   5       22.67       26.11      2.63 o
  10   6   5       23.96       17.87      5.05 o
  11   6   5        5.08       -0.34      2.06 o
   0   7   5      177.48      198.19      4.18 o
   1   7   5      216.77      224.84      2.52 o
   2   7   5      132.93      129.78      1.21 o
   3   7   5      417.69      409.93      3.03 o
   4   7   5      176.55      186.93      2.29 o
   5   7   5      202.98      192.08      2.56 o
   6   7   5      272.10      263.03      3.42 o
   7   7   5       56.65       72.64      2.25 o
   8   7   5       15.76       13.14      1.76 o
   9   7   5       22.07       24.75      2.21 o
  10   7   5        0.92        1.64      1.91 o
  11   7   5       34.61       24.38      5.77 o
   0   8   5      147.14      155.01      3.63 o
   1   8   5       83.49       79.62      1.76 o
   2   8   5      144.97      144.34      2.07 o
   3   8   5      613.27      589.76      3.60 o
   4   8   5     1019.33     1008.19      5.96 o
   5   8   5       24.39       29.10      1.43 o
   6   8   5       62.08       76.14      2.09 o
   7   8   5       50.92       49.17      2.09 o
   8   8   5       33.05       36.21      2.18 o
   9   8   5       38.12       49.82      2.44 o
  10   8   5        5.08        2.22      2.12 o
   0   9   5      206.99      217.72      5.02 o
   1   9   5      583.07      545.81      4.61 o
   2   9   5       50.69       52.01      1.82 o
   3   9   5      232.32      228.73      2.30 o
   4   9   5      116.25      111.37      1.77 o
   5   9   5       24.50       24.36      1.34 o
   6   9   5       28.25       29.15      1.65 o
   7   9   5        9.36       10.79      1.60 o
   8   9   5       16.87       11.64      2.07 o
   9   9   5       14.64       13.99      3.06 o
   0  10   5       23.69       23.20      2.07 o
   1  10   5      597.39      578.79      5.31 o
   2  10   5      363.14      332.16      3.60 o
   3  10   5       32.96       32.35      1.81 o
   4  10   5       96.63       92.91      1.44 o
   5  10   5       15.71       14.73      1.30 o
   6  10   5        9.10        7.80      1.53 o
   7  10   5       17.49       12.13      1.64 o
   8  10   5       29.77       36.81      2.98 o
   9  10   5       47.00       63.67      3.21 o
   0  11   5        5.63        2.17      2.98 o
   1  11   5        4.44        6.18      1.40 o
   2  11   5      115.17      125.72      2.76 o
   3  11   5       20.52       22.46      1.93 o
   4  11   5       21.30       16.90      2.16 o
   5  11   5       23.35       25.95      2.29 o
   6  11   5        5.12        4.99      1.98 o
   7  11   5       18.04       12.40      4.52 o
   8  11   5       19.07       20.44      6.60 o
   0  12   5      135.80      135.92      3.58 o
   1  12   5       62.30       63.38      4.27 o
   2  12   5       11.27        8.00      1.77 o
   3  12   5       18.81       22.84      2.76 o
   4  12   5       37.08       38.41      3.46 o
   5  12   5       10.73        7.75      2.12 o
   6  12   5       23.44       25.40      6.26 o
   0  13   5       13.54        8.47      8.77 o
   1  13   5        8.88        2.47      3.86 o
   2  13   5        9.39        7.95      3.73 o
   3  13   5       36.12       40.73      7.90 o
   4  13   5       13.35       14.68      6.10 o
   5  13   5        8.35        9.12      5.52 o
   0  14   5        3.91        5.15      5.65 o
   1  14   5       17.95       10.54      5.36 o
   2  14   5        3.41        2.89      3.78 o
   0   0   6    11308.16    11438.76    133.89 o
   1   0   6     6098.82     6049.76     49.31 o
   2   0   6       55.31       50.73      2.43 o
   3   0   6      319.99      313.07      4.36 o
   4   0   6      443.77      439.51      5.43 o
   5   0   6        0.89        1.52      0.85 o
   6   0   6        0.01        2.34      2.26 o
   7   0   6       15.87       15.24      3.60 o
   8   0   6      471.56      445.78      9.78 o
   9   0   6        0.16       -0.57      3.10 o
  10   0   6       75.98       83.68      7.74 o
  11   0   6        7.25        8.46      4.76 o
  12   0   6        4.50        4.83      5.47 o
   0   1   6     2752.40     2618.77     20.83 o
   1   1   6     3421.64     3380.35     19.19 o
   2   1   6      657.01      639.73      4.74 o
   3   1   6      442.56      412.90      3.59 o
   4   1   6       92.22      105.53      2.19 o
   5   1   6      133.15      134.07      2.05 o
   6   1   6      200.62      189.96      2.46 o
   7   1   6       13.65       10.94      2.48 o
   8   1   6       99.01      100.57      4.37 o
   9   1   6        5.18        5.32      2.66 o
  10   1   6       23.72       13.05      4.32 o
  11   1   6        1.82        0.14      1.81 o
  12   1   6       35.66       29.39      6.61 o
   0   2   6     4071.55     4034.62     32.18 o
   1   2   6      798.06      802.61      5.34 o
   2   2   6      185.10      198.32      2.10 o
   3   2   6      336.88      318.55      3.06 o
   4   2   6      678.85      693.24      4.38 o
   5   2   6      408.49      396.15      3.16 o
   6   2   6      534.48      574.60      5.38 o
   7   2   6       13.35       12.88      2.22 o
   8   2   6      222.31      226.26      4.72 o
   9   2   6       33.37       36.00      3.44 o
  10   2   6       22.82       13.21      4.62 o
  11   2   6       21.97       12.41      4.45 o
  12   2   6       22.74       15.91      5.77 o
   0   3   6     4159.25     4232.47     33.63 o
   1   3   6      462.06      503.85      3.53 o
   2   3   6      320.15      304.16      2.63 o
   3   3   6      548.35      563.30      3.87 o
   4   3   6        4.84        6.44      1.09 o
   5   3   6      183.81      195.38      2.27 o
   6   3   6       21.19       17.96      1.76 o
   7   3   6       40.27       48.36      2.53 o
   8   3   6      116.78      126.12      3.43 o
   9   3   6       55.78       55.17      3.14 o
  10   3   6        1.03       -0.22      2.01 o
  11   3   6        1.25       -0.89      2.49 o
  12   3   6       11.57        6.79      4.32 o
   0   4   6      260.21      268.46      3.24 o
   1   4   6      268.25      305.77      3.16 o
   2   4   6      319.91      339.01      2.57 o
   3   4   6      366.85      346.14      2.78 o
   4   4   6      309.72      310.55      2.72 o
   5   4   6      549.04      540.42      4.14 o
   6   4   6       63.18       67.02      2.15 o
   7   4   6        4.77        6.93      1.68 o
   8   4   6        2.79        2.08      1.78 o
   9   4   6       99.10       92.68      3.83 o
  10   4   6       26.84       24.92      4.62 o
  11   4   6        7.06        0.40      2.05 o
  12   4   6       26.78        9.82      5.12 o
   0   5   6      567.61      526.36      5.04 o
   1   5   6      542.78      526.74      3.33 o
   2   5   6      621.49      634.17      4.12 o
   3   5   6      181.54      167.02      1.94 o
   4   5   6      149.36      151.26      2.20 o
   5   5   6       85.34       83.02      1.76 o
   6   5   6      133.65      127.72      2.87 o
   7   5   6       33.39       34.67      2.01 o
   8   5   6      112.40      123.68      2.86 o
   9   5   6       17.85       23.92      3.50 o
  10   5   6        0.76        1.13      2.14 o
  11   5   6        5.62        0.96      2.13 o
   0   6   6      375.54      379.25      3.19 o
   1   6   6      117.37      128.47      1.39 o
   2   6   6      123.73      128.36      1.89 o
   3   6   6        2.81        4.03      0.82 o
   4   6   6      309.41      313.76      3.09 o
   5   6   6       13.05       20.87      1.58 o
   6   6   6       34.59       39.50      2.73 o
   7   6   6       62.92       75.38      2.70 o
   8   6   6      124.98      121.78      2.82 o
   9   6   6        6.76        4.36      1.94 o
  10   6   6        1.45        0.95      1.92 o
  11   6   6        5.83        2.24      2.51 o
   0   7   6        2.21        4.08      1.80 o
   1   7   6       39.20       36.33      1.23 o
   2   7   6       32.77       38.94      0.95 o
   3   7   6      134.74      142.16      1.73 o
   4   7   6      522.85      536.59      4.20 o
   5   7   6      251.85      247.12      3.09 o
   6   7   6      106.37      106.30      2.79 o
   7   7   6       33.27       31.58      2.10 o
   8   7   6       21.37       22.92      2.45 o
   9   7   6        0.61        0.98      1.84 o
  10   7   6        0.69        2.04      2.29 o
   0   8   6       86.83       85.94      2.84 o
   1   8   6      206.29      206.55      2.98 o
   2   8   6       27.67       33.98      1.26 o
   3   8   6       54.57       53.46      1.27 o
   4   8   6      148.16      147.09      2.35 o
   5   8   6      228.75      242.58      2.99 o
   6   8   6      312.65      314.72      4.53 o
   7   8   6       37.86       37.75      1.95 o
   8   8   6       11.65       11.43      1.90 o
   9   8   6        2.44        2.48      1.91 o
  10   8   6       24.89       10.20      4.55 o
   0   9   6       28.12       30.28      2.41 o
   1   9   6      182.11      161.86      2.78 o
   2   9   6      182.61      174.74      3.04 o
   3   9   6       53.84       51.81      1.23 o
   4   9   6        2.54        4.40      0.82 o
   5   9   6       42.89       43.51      1.60 o
   6   9   6       34.19       36.26      1.75 o
   7   9   6       22.64       24.85      2.01 o
   8   9   6       28.53       28.00      2.34 o
   9   9   6       62.23       73.64      3.32 o
   0  10   6      487.81      448.37      6.41 o
   1  10   6       25.51       28.17      1.85 o
   2  10   6       16.19       15.58      1.58 o
   3  10   6      152.15      152.62      3.02 o
   4  10   6       95.32       95.65      2.38 o
   5  10   6       44.61       45.28      1.63 o
   6  10   6       27.30       29.72      1.94 o
   7  10   6        0.22       -0.03      1.07 o
   8  10   6        1.51        1.13      1.83 o
   0  11   6       22.67       22.26      3.13 o
   1  11   6      108.33      105.49      2.68 o
   2  11   6      116.33      119.45      2.66 o
   3  11   6       22.32       25.10      2.01 o
   4  11   6       10.75        9.41      2.02 o
   5  11   6        0.00        0.78      1.55 o
   6  11   6       21.73       20.30      3.16 o
   7  11   6        3.43        2.44      2.61 o
   0  12   6       11.33        5.38      2.76 o
   1  12   6       25.86       16.62      3.09 o
   2  12   6      107.55      112.90      2.82 o
   3  12   6       46.42       46.53      2.54 o
   4  12   6        6.43        5.10      1.83 o
   5  12   6        2.43        1.75      2.57 o
   6  12   6        5.90        2.85      2.77 o
   0  13   6       26.25       21.91     15.53 o
   1  13   6        2.80        2.91      4.01 o
   2  13   6       20.38       11.51      5.30 o
   3  13   6        5.63        5.63      5.33 o
   4  13   6       32.90       24.94     11.15 o
   5  13   6       17.56       11.77      6.55 o
   0  14   6        1.26       -1.03      5.90 o
   1  14   6        5.49        2.87      4.15 o
   2  14   6       17.52        6.20      6.42 o
   1   0   7      580.54      575.67      5.94 o
   2   0   7     4093.45     4086.15     33.99 o
   3   0   7       69.46       70.38      2.91 o
   4   0   7      326.35      329.53      5.01 o
   5   0   7      307.93      310.09      5.31 o
   6   0   7      179.35      179.64      5.57 o
   7   0   7        6.81        4.74      3.17 o
   8   0   7       15.91       15.87      3.96 o
   9   0   7       22.70       22.53      4.44 o
  10   0   7      361.05      396.46     10.20 o
  11   0   7        0.33       -1.18      3.91 o
  12   0   7        1.86        2.90      5.16 o
   0   1   7      805.16      743.39      7.09 o
   1   1   7     1371.08     1351.47      8.46 o
   2   1   7      292.97      294.60      3.06 o
   3   1   7      218.87      213.69      2.56 o
   4   1   7      289.61      282.34      3.15 o
   5   1   7       28.72       28.55      1.13 o
   6   1   7       46.53       50.91      1.71 o
   7   1   7      200.58      194.75      4.46 o
   8   1   7      294.80      295.33      5.93 o
   9   1   7        7.44        7.61      2.56 o
  10   1   7        4.76        2.16      2.87 o
  11   1   7       13.20        7.44      3.42 o
  12   1   7        1.85        1.84      3.43 o
   0   2   7     2478.43     2537.30     21.01 o
   1   2   7     1066.60     1012.54      6.40 o
   2   2   7      751.28      745.17      5.50 o
   3   2   7     1132.09     1090.57      7.43 o
   4   2   7       45.91       47.77      1.35 o
   5   2   7      476.20      454.03      3.75 o
   6   2   7      695.64      677.01      6.45 o
   7   2   7       70.41       68.33      2.28 o
   8   2   7       57.25       51.36      3.48 o
   9   2   7        8.03        8.33      3.06 o
  10   2   7       25.92       16.82      5.91 o
  11   2   7        2.76        2.39      2.58 o
  12   2   7        5.23        0.83      2.36 o
   0   3   7     3214.14     3404.62     28.01 o
   1   3   7      841.33      847.40      5.55 o
   2   3   7      552.10      590.23      4.52 o
   3   3   7       75.81       79.02      1.74 o
   4   3   7      171.98      166.87      1.98 o
   5   3   7       28.63       21.95      1.42 o
   6   3   7       13.14       13.97      1.04 o
   7   3   7        0.53       -0.61      1.08 o
   8   3   7       41.60       43.57      3.33 o
   9   3   7      403.81      396.62      6.58 o
  10   3   7        7.64        4.35      2.20 o
  11   3   7       12.69        6.50      2.74 o
  12   3   7       31.75       17.47      7.90 o
   0   4   7     3832.95     3989.50     29.31 o
   1   4   7     2479.58     2655.73     14.73 o
   2   4   7      777.20      804.14      5.77 o
   3   4   7       58.74       57.31      1.50 o
   4   4   7       36.57       36.20      1.60 o
   5   4   7       16.61       13.90      1.20 o
   6   4   7      127.60      124.80      2.30 o
   7   4   7      234.88      222.60      3.59 o
   8   4   7        5.41        6.27      1.57 o
   9   4   7        8.18        8.05      2.51 o
  10   4   7       12.48        7.62      2.65 o
  11   4   7       28.79       10.22      5.32 o
   0   5   7      528.16      478.67      4.43 o
   1   5   7        1.18        5.20      0.73 o
   2   5   7      358.60      371.38      2.69 o
   3   5   7      364.18      374.60      3.11 o
   4   5   7     1152.38     1175.37      7.85 o
   5   5   7        8.09        6.36      1.34 o
   6   5   7       57.95       62.14      2.02 o
   7   5   7       95.13       93.63      2.59 o
   8   5   7       70.75       73.75      2.83 o
   9   5   7       82.40       80.52      3.44 o
  10   5   7        7.14        3.08      2.39 o
  11   5   7        3.63        2.19      2.87 o
   0   6   7        1.80        2.87      1.07 o
   1   6   7      251.00      232.41      1.84 o
   2   6   7       11.19        7.96      1.04 o
   3   6   7       66.31       73.90      1.58 o
   4   6   7      195.43      196.94      2.43 o
   5   6   7      261.81      257.04      2.94 o
   6   6   7      451.68      495.30      4.81 o
   7   6   7       42.22       45.68      2.43 o
   8   6   7       13.18       14.31      1.99 o
   9   6   7       83.46       97.20      3.42 o
  10   6   7       25.51       13.57      4.64 o
  11   6   7        3.71        3.42      3.05 o
   0   7   7       25.93       25.80      1.20 o
   1   7   7        0.83        0.52      0.43 o
   2   7   7        2.04        1.68      0.64 o
   3   7   7       17.27       15.97      1.09 o
   4   7   7       69.55       73.77      2.32 o
   5   7   7      271.77      279.30      3.16 o
   6   7   7      114.30      121.52      2.50 o
   7   7   7      135.30      138.76      3.87 o
   8   7   7       29.68       37.73      2.54 o
   9   7   7       12.19       13.61      2.02 o
  10   7   7       14.67        7.85      3.45 o
   0   8   7        5.72        7.26      1.84 o
   1   8   7       19.99       18.82      1.61 o
   2   8   7      182.24      176.27      2.61 o
   3   8   7        3.33        2.39      0.73 o
   4   8   7      231.25      235.72      2.59 o
   5   8   7       14.43       18.75      1.43 o
   6   8   7       67.74       71.47      2.05 o
   7   8   7       20.65       20.38      2.17 o
   8   8   7        3.72        3.22      1.60 o
   9   8   7        0.82        1.28      1.73 o
  10   8   7       35.10       35.15      7.36 o
   0   9   7      299.77      276.87      4.93 o
   1   9   7       71.85       65.44      2.07 o
   2   9   7       64.76       64.39      2.28 o
   3   9   7      103.99       93.39      1.22 o
   4   9   7       25.30       27.96      1.42 o
   5   9   7       28.81       32.68      1.67 o
   6   9   7       13.55       18.72      1.57 o
   7   9   7       17.36       19.41      1.85 o
   8   9   7       14.31       14.09      2.33 o
   9   9   7       36.70       38.30      4.33 o
   0  10   7       83.73       82.27      5.43 o
   1  10   7       35.20       33.62      1.99 o
   2  10   7       14.92       15.96      1.84 o
   3  10   7       49.45       52.52      2.26 o
   4  10   7       17.90       13.80      0.66 o
   5  10   7        2.78        1.77      1.02 o
   6  10   7        6.76        6.20      1.40 o
   7  10   7       47.99       55.95      2.47 o
   8  10   7        4.46        3.67      1.90 o
   0  11   7       34.52       42.10      2.82 o
   1  11   7        8.26        7.03      1.62 o
   2  11   7        4.48        3.88      1.62 o
   3  11   7       10.17        9.35      2.14 o
   4  11   7       22.83       25.26      2.41 o
   5  11   7       14.50       13.77      3.07 o
   6  11   7       15.14       15.36      4.18 o
   7  11   7        0.14       -0.40      2.42 o
   0  12   7       34.36       43.50      7.33 o
   1  12   7       20.92       20.08      3.42 o
   2  12   7        3.26        1.00      1.62 o
   3  12   7        1.60        3.75      1.72 o
   4  12   7        9.73        7.64      2.05 o
   5  12   7       11.31        8.45      2.48 o
   6  12   7       11.54        8.97      2.96 o
   0  13   7        1.24        0.11      5.30 o
   1  13   7       45.94       43.21     10.13 o
   2  13   7       29.09       18.70      8.16 o
   3  13   7       25.61       20.42      9.60 o
   4  13   7        6.14        4.18      4.34 o
   0  14   7        0.37       -1.38      6.45 o
   0   0   8      622.92      614.89      9.86 o
   1   0   8      765.35      731.22      7.57 o
   2   0   8       52.23       63.14      2.81 o
   3   0   8      659.39      643.79      7.35 o
   4   0   8      111.03      101.18      3.28 o
   5   0   8      646.66      606.98      8.00 o
   6   0   8      237.00      226.35     10.64 o
   7   0   8        8.39        7.68      3.15 o
   8   0   8       11.77       10.15      3.78 o
   9   0   8       17.50       17.19      5.80 o
  10   0   8       20.56       16.62      5.88 o
  11   0   8        6.33        6.85      6.33 o
  12   0   8        1.77        5.49      5.08 o
   0   1   8     1822.97     1889.93     17.19 o
   1   1   8      907.83      948.86      6.43 o
   2   1   8       59.46       55.87      1.74 o
   3   1   8      124.86      134.25      2.34 o
   4   1   8      227.01      249.22      3.10 o
   5   1   8        8.02        7.81      1.59 o
   6   1   8      216.09      210.21      2.99 o
   7   1   8       24.28       28.67      2.82 o
   8   1   8      131.94      124.49      4.39 o
   9   1   8      174.87      173.02      5.56 o
  10   1   8       15.43       14.57      3.63 o
  11   1   8        3.46        6.46      3.81 o
  12   1   8       18.38       13.99      3.41 o
   0   2   8     1800.31     1769.21     15.21 o
   1   2   8      965.05     1034.88      6.77 o
   2   2   8       24.50       28.80      1.39 o
   3   2   8      857.06      841.16      6.62 o
   4   2   8       40.67       46.22      1.75 o
   5   2   8        5.25        4.39      0.96 o
   6   2   8       44.42       52.71      1.30 o
   7   2   8        0.59        1.17      1.26 o
   8   2   8      125.07      119.58      4.81 o
   9   2   8       26.81       26.11      3.56 o
  10   2   8        0.49        0.91      2.66 o
  11   2   8       12.19        5.88      3.73 o
  12   2   8       27.52       14.12      6.93 o
   0   3   8      996.70      922.41      9.39 o
   1   3   8     1510.55     1588.23      9.94 o
   2   3   8      328.97      344.47      3.62 o
   3   3   8      729.67      729.45      5.39 o
   4   3   8      866.64      899.16      6.10 o
   5   3   8      225.88      220.93      2.71 o
   6   3   8       79.38       79.99      1.55 o
   7   3   8      112.91      112.31      2.87 o
   8   3   8      149.67      140.16      3.14 o
   9   3   8       29.17       37.56      3.46 o
  10   3   8        1.80        1.72      2.65 o
  11   3   8        6.29        1.09      2.38 o
   0   4   8      720.23      756.34      7.44 o
   1   4   8      823.50      760.49      5.06 o
   2   4   8      104.35      116.90      1.93 o
   3   4   8      161.31      167.51      2.01 o
   4   4   8      928.03      969.57      6.69 o
   5   4   8       61.23       62.36      2.06 o
   6   4   8       80.83       87.18      2.03 o
   7   4   8       26.52       26.82      2.17 o
   8   4   8       52.92       49.09      2.41 o
   9   4   8        4.38        4.81      2.66 o
  10   4   8       34.72       15.18      6.43 o
  11   4   8       39.57       -0.30      3.64 o
   0   5   8      238.92      226.24      2.98 o
   1   5   8      148.59      148.96      1.76 o
   2   5   8       83.90       90.58      1.52 o
   3   5   8       56.27       58.64      1.50 o
   4   5   8      111.90      110.80      2.52 o
   5   5   8      777.53      763.70      6.00 o
   6   5   8       32.75       35.87      1.89 o
   7   5   8      203.21      216.44      3.69 o
   8   5   8       24.30       17.06      2.38 o
   9   5   8       13.88       11.29      2.94 o
  10   5   8        9.61        3.77      3.02 o
  11   5   8       13.79        2.38      2.97 o
   0   6   8        8.86        8.33      1.04 o
   1   6   8      294.03      271.11      2.24 o
   2   6   8       62.13       62.39      1.34 o
   3   6   8      982.64      947.45      6.36 o
   4   6   8       40.69       43.85      1.60 o
   5   6   8      184.01      180.78      3.02 o
   6   6   8       42.49       42.66      1.98 o
   7   6   8       38.20       41.19      2.61 o
   8   6   8        0.52        1.69      1.72 o
   9   6   8       14.52       14.60      2.55 o
  10   6   8        3.46        2.77      2.57 o
  11   6   8        3.10        1.86      2.65 o
   0   7   8      101.73       82.79      1.73 o
   1   7   8      213.50      219.06      1.95 o
   2   7   8      217.46      199.48      2.19 o
   3   7   8      101.66       96.33      2.16 o
   4   7   8      559.32      572.86      5.44 o
   5   7   8      222.78      227.93      3.34 o
   6   7   8       42.88       48.66      2.13 o
   7   7   8       37.36       36.73      2.41 o
   8   7   8       38.11       51.22      2.44 o
   9   7   8       30.55       32.31      5.33 o
  10   7   8       16.34        6.51      3.86 o
   0   8   8       33.81       28.64      2.44 o
   1   8   8       68.15       64.16      2.23 o
   2   8   8       28.32       32.07      1.26 o
   3   8   8      239.88      247.91      2.61 o
   4   8   8       32.93       39.84      1.75 o
   5   8   8       19.92       23.71      1.53 o
   6   8   8       12.50       11.60      1.72 o
   7   8   8       47.04       50.99      2.31 o
   8   8   8       13.62       11.24      2.18 o
   9   8   8        0.09       -0.09      2.04 o
  10   8   8        5.77        5.21      2.64 o
   0   9   8      178.69      184.02      4.72 o
   1   9   8       33.04       27.44      1.97 o
   2   9   8       40.61       48.37      2.32 o
   3   9   8       33.17       34.59      0.88 o
   4   9   8      221.41      236.54      2.80 o
   5   9   8       26.61       30.15      1.59 o
   6   9   8       37.57       43.75      3.52 o
   7   9   8       13.29       11.80      1.83 o
   8   9   8       12.24       12.21      2.36 o
   9   9   8        9.36        7.33      2.19 o
   0  10   8       19.56       17.47      3.61 o
   1  10   8        4.91        6.03      1.81 o
   2  10   8       45.82       45.39      2.26 o
   3  10   8       13.11       12.06      2.30 o
   4  10   8        0.08        1.04      0.58 o
   5  10   8       12.28       11.81      1.25 o
   6  10   8        6.21        5.00      1.39 o
   7  10   8        8.67        7.19      1.82 o
   8  10   8       13.82        9.20      2.09 o
   0  11   8       10.21        9.39      3.26 o
   1  11   8       10.62        6.46      2.02 o
   2  11   8        6.06        5.27      1.76 o
   3  11   8       15.75       11.57      2.32 o
   4  11   8       14.84       14.49      2.07 o
   5  11   8        8.71        8.51      2.20 o
   6  11   8        9.02        8.85      2.78 o
   7  11   8       10.14        8.95      2.99 o
   0  12   8        4.91        2.73      3.15 o
   1  12   8        6.04        5.11      1.75 o
   2  12   8       32.88       32.21      6.58 o
   3  12   8        0.76        1.25      1.73 o
   4  12   8        8.14        6.82      2.30 o
   5  12   8        5.06        4.43      2.52 o
   6  12   8        3.59        1.58      2.56 o
   0  13   8       32.53       10.38      9.85 o
   1  13   8       39.03       28.17     12.60 o
   2  13   8        1.34       -0.05      2.75 o
   3  13   8        7.19        8.93      5.23 o
   4  13   8       16.57        9.33      6.45 o
   1   0   9      185.68      200.02      3.57 o
   2   0   9      563.04      553.42      6.75 o
   3   0   9        4.34        4.91      2.16 o
   4   0   9       10.20       11.66      2.13 o
   5   0   9      133.73      146.85      4.10 o
   6   0   9      274.63      254.23      6.08 o
   7   0   9       63.55       76.23      5.77 o
   8   0   9       18.76       17.31      4.86 o
   9   0   9       35.82       34.07      5.86 o
  10   0   9       16.09       23.60      5.43 o
  11   0   9        2.26       -3.34      4.50 o
  12   0   9        8.57       10.11      6.11 o
   0   1   9     5114.91     5484.56     46.79 o
   1   1   9      488.24      535.96      4.43 o
   2   1   9     1684.95     1690.73     10.95 o
   3   1   9      199.02      227.00      2.91 o
   4   1   9       41.37       42.97      1.99 o
   5   1   9      134.65      136.96      2.82 o
   6   1   9       36.08       26.31      2.20 o
   7   1   9       69.63       75.62      3.72 o
   8   1   9       21.03       23.32      3.73 o
   9   1   9       39.48       45.12      4.31 o
  10   1   9       33.54       39.98      4.34 o
  11   1   9        3.65        5.29      3.66 o
  12   1   9       12.77       10.25      3.35 o
   0   2   9     2593.80     2643.67     23.04 o
   1   2   9      875.63      941.31      7.64 o
   2   2   9       75.25       84.78      1.85 o
   3   2   9       27.82       36.87      1.73 o
   4   2   9      136.02      141.51      2.59 o
   5   2   9      155.62      156.23      2.35 o
   6   2   9      140.13      134.39      1.89 o
   7   2   9        4.21        6.20      1.68 o
   8   2   9       46.78       50.13      3.51 o
   9   2   9       70.62       75.42      4.19 o
  10   2   9       65.20       70.10      4.69 o
  11   2   9       24.80       13.08      5.25 o
   0   3   9      211.51      204.73      3.59 o
   1   3   9       65.89       72.62      2.06 o
   2   3   9      789.33      798.67      6.03 o
   3   3   9      354.89      371.44      3.97 o
   4   3   9      211.45      232.89      2.96 o
   5   3   9      241.32      262.64      2.99 o
   6   3   9       75.45       71.68      1.79 o
   7   3   9       14.20       13.51      2.34 o
   8   3   9      122.41      117.52      4.08 o
   9   3   9       25.95       20.24      3.34 o
  10   3   9       34.93       39.14      5.03 o
  11   3   9        7.39        7.18      2.97 o
   0   4   9      806.12      847.89      9.04 o
   1   4   9       12.03       13.46      1.41 o
   2   4   9       61.81       60.78      1.58 o
   3   4   9      111.28      102.86      1.89 o
   4   4   9       96.78       98.05      2.03 o
   5   4   9       51.17       59.68      1.94 o
   6   4   9      257.35      260.74      3.14 o
   7   4   9      142.72      133.10      3.50 o
   8   4   9      183.21      179.15      5.02 o
   9   4   9       67.05       74.51      3.65 o
  10   4   9       42.54       28.44      7.75 o
  11   4   9        1.45        0.68      2.44 o
   0   5   9       54.69       51.18      1.91 o
   1   5   9       16.71       17.97      1.12 o
   2   5   9      209.00      205.22      2.36 o
   3   5   9      548.43      570.46      4.28 o
   4   5   9      296.47      300.05      3.29 o
   5   5   9      238.63      232.02      3.15 o
   6   5   9       18.26       20.35      1.65 o
   7   5   9       22.24       20.10      1.59 o
   8   5   9       38.08       42.41      2.54 o
   9   5   9       35.72       32.53      6.70 o
  10   5   9        7.50        2.40      2.76 o
  11   5   9        1.71        2.46      2.71 o
   0   6   9      186.37      178.47      4.10 o
   1   6   9      323.06      326.76      3.10 o
   2   6   9      447.27      426.88      3.29 o
   3   6   9      163.30      165.03      2.47 o
   4   6   9      135.99      143.88      2.34 o
   5   6   9      128.83      136.09      2.64 o
   6   6   9      119.53      118.87      2.78 o
   7   6   9       63.02       70.81      2.19 o
   8   6   9        8.84       10.57      2.22 o
   9   6   9       26.99       21.45      3.51 o
  10   6   9        6.96        1.19      2.58 o
   0   7   9        0.00        0.95      0.74 o
   1   7   9      167.82      167.08      1.83 o
   2   7   9      214.96      221.96      2.69 o
   3   7   9       86.99       87.21      2.06 o
   4   7   9       81.28       83.48      2.27 o
   5   7   9       99.61      106.27      2.46 o
   6   7   9       39.73       44.13      2.22 o
   7   7   9       43.98       44.40      2.28 o
   8   7   9       20.71       15.86      2.29 o
   9   7   9       76.55       90.58      3.47 o
  10   7   9        7.32        3.53      2.81 o
   0   8   9        0.42        0.38      0.52 o
   1   8   9       55.43       48.70      1.57 o
   2   8   9      113.70      117.28      2.06 o
   3   8   9        0.28        0.55      0.67 o
   4   8   9      110.42      115.37      2.30 o
   5   8   9       35.93       34.03      1.65 o
   6   8   9       15.98       15.29      1.66 o
   7   8   9       15.64       20.77      2.13 o
   8   8   9        3.14        2.79      1.92 o
   9   8   9       12.42       13.02      2.54 o
   0   9   9        8.05        7.35      3.15 o
   1   9   9      178.86      183.01      3.44 o
   2   9   9      196.96      200.32      3.68 o
   3   9   9       22.08       23.66      1.32 o
   4   9   9        2.15        3.53      1.22 o
   5   9   9       31.19       33.29      1.72 o
   6   9   9        1.95        0.41      1.37 o
   7   9   9        2.76        4.14      1.98 o
   8   9   9       29.68       35.07      4.42 o
   9   9   9       32.71       38.11      3.33 o
   0  10   9        0.00       -1.07      2.18 o
   1  10   9       17.89       16.30      2.04 o
   2  10   9        5.76        5.87      1.74 o
   3  10   9       23.12       23.68      2.34 o
   4  10   9       90.98       91.95      2.10 o
   5  10   9       51.26       55.38      1.68 o
   6  10   9       57.34       64.86      2.36 o
   7  10   9       20.23       18.45      2.57 o
   8  10   9        9.30        6.22      1.99 o
   0  11   9       11.39        9.37      2.63 o
   1  11   9        5.56        2.45      2.02 o
   2  11   9       11.17        7.07      1.97 o
   3  11   9        1.61        0.66      1.72 o
   4  11   9       35.31       42.32      2.74 o
   5  11   9        4.76        6.30      2.46 o
   6  11   9        2.18        3.28      2.65 o
   7  11   9        3.11        5.94      3.86 o
   0  12   9       75.33       84.17      4.02 o
   1  12   9       11.17        9.29      2.22 o
   2  12   9       44.49       48.68      3.15 o
   3  12   9       51.62       58.57      2.93 o
   4  12   9        1.50        1.56      2.17 o
   5  12   9        6.72        3.34      2.43 o
   0  13   9       47.86       44.55     11.40 o
   1  13   9       33.43       29.69      5.57 o
   2  13   9       10.00        5.45      2.96 o
   3  13   9        9.61        6.10      2.74 o
   0   0  10     1800.31     1712.63     22.00 o
   1   0  10       88.38       72.89      2.94 o
   2   0  10      725.43      672.85      7.61 o
   3   0  10        1.38        0.28      1.61 o
   4   0  10        0.03        0.38      1.60 o
   5   0  10        3.36        4.74      2.48 o
   6   0  10        8.47        6.37      2.84 o
   7   0  10        2.40        5.84      1.13 o
   8   0  10      500.78      515.82     12.09 o
   9   0  10       51.19       59.04      5.83 o
  10   0  10       11.98       18.38      5.34 o
  11   0  10        5.02        3.41      4.60 o
   0   1  10      236.77      278.31      4.38 o
   1   1  10       45.21       53.74      1.82 o
   2   1  10      736.75      774.84      6.16 o
   3   1  10        6.19        8.30      1.53 o
   4   1  10        8.72        9.38      1.63 o
   5   1  10      295.87      308.65      4.08 o
   6   1  10        0.43        1.30      1.31 o
   7   1  10       87.53       85.08      2.77 o
   8   1  10       16.92       16.74      3.44 o
   9   1  10       20.22       24.42      3.79 o
  10   1  10        4.77        6.01      3.73 o
  11   1  10        7.76        9.02      3.93 o
   0   2  10     1042.24     1018.02     10.04 o
   1   2  10      198.51      201.99      2.61 o
   2   2  10      547.92      545.09      4.62 o
   3   2  10      311.69      288.24      3.53 o
   4   2  10      123.60      127.08      2.75 o
   5   2  10       34.77       40.81      2.22 o
   6   2  10      135.02      138.34      2.56 o
   7   2  10        9.00        8.83      1.39 o
   8   2  10      269.58      276.60      6.19 o
   9   2  10      119.57      118.83      5.36 o
  10   2  10       25.08       29.93      4.28 o
  11   2  10        1.49       -0.18      2.28 o
   0   3  10      337.45      321.54      5.11 o
   1   3  10      270.14      284.31      3.08 o
   2   3  10      330.48      305.71      3.44 o
   3   3  10      114.16      116.05      2.47 o
   4   3  10      266.80      274.29      3.52 o
   5   3  10       12.75       14.30      1.58 o
   6   3  10       77.52       84.33      2.22 o
   7   3  10      147.71      136.51      5.49 o
   8   3  10       89.49       92.05      3.09 o
   9   3  10       20.03       19.87      3.58 o
  10   3  10        2.67        3.68      2.73 o
  11   3  10        0.47        1.15      2.86 o
   0   4  10        0.02       -0.53      1.64 o
   1   4  10       49.19       50.16      1.56 o
   2   4  10       27.38       36.09      2.01 o
   3   4  10       24.92       19.71      1.83 o
   4   4  10      796.01      801.21      5.98 o
   5   4  10      372.22      375.28      4.25 o
   6   4  10       23.98       24.12      1.98 o
   7   4  10      104.16      101.47      3.22 o
   8   4  10        5.17        5.16      1.73 o
   9   4  10       50.56       51.94      2.49 o
  10   4  10       32.19       19.13      7.43 o
  11   4  10        3.41        1.38      2.72 o
   0   5  10      344.12      370.61      5.01 o
   1   5  10       43.00       46.03      1.51 o
   2   5  10        5.69        6.12      1.27 o
   3   5  10       21.63       20.03      1.51 o
   4   5  10      242.29      253.32      3.18 o
   5   5  10        7.58        8.81      1.66 o
   6   5  10      289.97      300.17      3.61 o
   7   5  10       51.74       64.42      2.39 o
   8   5  10        6.94        7.41      1.97 o
   9   5  10       31.07       34.67      5.46 o
  10   5  10        2.55       -0.09      2.04 o
   0   6  10      291.87      291.61      4.14 o
   1   6  10      202.10      201.00      2.44 o
   2   6  10      623.14      649.65      4.71 o
   3   6  10      306.73      321.82      3.28 o
   4   6  10      180.87      180.76      2.80 o
   5   6  10       12.99       13.11      1.68 o
   6   6  10      155.37      157.06      3.11 o
   7   6  10       65.48       68.32      2.21 o
   8   6  10       42.10       47.48      3.43 o
   9   6  10       23.78       15.50      4.94 o
  10   6  10       21.34        7.47      4.38 o
   0   7  10       44.08       40.11      1.76 o
   1   7  10      323.21      321.10      2.93 o
   2   7  10       60.02       66.72      1.65 o
   3   7  10       78.60       73.62      2.14 o
   4   7  10       63.52       69.71      2.29 o
   5   7  10       27.89       32.04      2.17 o
   6   7  10       16.19       16.53      1.69 o
   7   7  10       14.03       17.29      2.36 o
   8   7  10        1.74        2.35      1.89 o
   9   7  10       21.74       10.27      3.97 o
  10   7  10        8.42        2.67      3.00 o
   0   8  10       98.81       99.40      3.05 o
   1   8  10        4.02        5.77      0.84 o
   2   8  10      473.13      445.50      4.03 o
   3   8  10       74.38       76.52      2.10 o
   4   8  10        4.46        6.39      1.33 o
   5   8  10        7.62       10.61      1.61 o
   6   8  10       50.49       57.61      2.16 o
   7   8  10        5.07        5.85      1.77 o
   8   8  10        6.58        4.93      2.22 o
   9   8  10       18.11       19.71      2.74 o
   0   9  10      107.53      110.81      4.47 o
   1   9  10       11.80       13.26      1.97 o
   2   9  10       55.33       51.23      1.55 o
   3   9  10       15.30       15.22      1.37 o
   4   9  10        6.97        7.04      1.37 o
   5   9  10       16.41       18.25      1.78 o
   6   9  10        0.76        1.60      1.48 o
   7   9  10       29.90       27.25      3.53 o
   8   9  10        1.00        2.69      2.20 o
   0  10  10        0.38        1.71      2.18 o
   1  10  10        0.88        0.51      1.49 o
   2  10  10      104.72      108.47      3.17 o
   3  10  10       32.34       39.44      3.28 o
   4  10  10        7.37        5.32      2.27 o
   5  10  10        8.11        7.54      2.39 o
   6  10  10       64.90       71.73      5.51 o
   7  10  10       25.40       25.69      5.56 o
   0  11  10        1.98        4.05      2.58 o
   1  11  10       20.14       17.03      2.69 o
   2  11  10        1.10        1.14      1.62 o
   3  11  10       19.29       19.67      2.43 o
   4  11  10       29.22       32.68      3.12 o
   5  11  10       44.48       52.65      3.80 o
   6  11  10        0.28        3.73      2.83 o
   0  12  10       35.81       40.68      8.00 o
   1  12  10       25.64       26.14      4.85 o
   2  12  10       12.70       11.28      2.45 o
   3  12  10       44.50       52.84      3.96 o
   4  12  10        6.59        3.06      2.52 o
   5  12  10       32.73       29.29      4.67 o
   0  13  10      102.44      105.49      4.94 o
   1  13  10       83.61      101.87      4.06 o
   2  13  10       30.69       27.46      5.33 o
   1   0  11      639.99      638.48      7.47 o
   2   0  11      184.14      182.32      4.23 o
   3   0  11      102.11      102.17      3.36 o
   4   0  11       35.41       35.54      3.90 o
   5   0  11       32.40       35.33      3.35 o
   6   0  11        0.15       -2.52      2.70 o
   7   0  11       14.68       10.27      3.22 o
   8   0  11        4.33        3.14      4.42 o
   9   0  11       35.05       38.55      7.56 o
  10   0  11        0.00       -4.36      5.27 o
  11   0  11        3.52        3.01      5.10 o
   0   1  11       63.50       66.07      2.75 o
   1   1  11      188.83      170.45      2.61 o
   2   1  11       84.67       93.52      2.36 o
   3   1  11       36.03       35.99      1.94 o
   4   1  11       38.12       39.13      2.31 o
   5   1  11        7.58        9.19      2.23 o
   6   1  11       12.58       13.94      2.34 o
   7   1  11       21.09       18.47      0.83 o
   8   1  11       50.91       52.42      3.82 o
   9   1  11        3.87        9.17      3.54 o
  10   1  11       12.04       12.89      4.20 o
  11   1  11       17.51       21.52      4.25 o
   0   2  11     2233.37     2122.08     20.36 o
   1   2  11      627.22      639.89      5.50 o
   2   2  11       59.38       60.11      2.20 o
   3   2  11       60.22       56.81      2.15 o
   4   2  11      106.89      108.14      2.83 o
   5   2  11       26.71       26.23      2.45 o
   6   2  11       14.60       13.79      1.29 o
   7   2  11       58.36       58.54      2.37 o
   8   2  11        6.76        3.74      1.09 o
   9   2  11        2.16        1.31      2.89 o
  10   2  11        4.44        2.60      3.15 o
  11   2  11        6.36        3.83      3.66 o
   0   3  11       27.78       24.35      2.26 o
   1   3  11       56.95       63.42      1.82 o
   2   3  11       45.45       46.74      1.79 o
   3   3  11      282.22      290.44      3.53 o
   4   3  11      129.74      134.43      3.23 o
   5   3  11       36.80       34.02      1.80 o
   6   3  11       16.02       17.99      1.48 o
   7   3  11       33.47       30.80      1.88 o
   8   3  11        6.24        5.53      2.19 o
   9   3  11        7.35        3.88      3.50 o
  10   3  11        0.78        2.57      2.44 o
  11   3  11        1.86        3.09      3.04 o
   0   4  11       40.60       42.59      2.47 o
   1   4  11       26.09       24.97      1.60 o
   2   4  11      155.67      151.96      2.50 o
   3   4  11        7.32        8.86      1.45 o
   4   4  11       85.44       95.24      2.44 o
   5   4  11      550.53      565.72      5.10 o
   6   4  11       49.43       52.72      2.14 o
   7   4  11       37.70       37.70      1.64 o
   8   4  11       78.22       76.74      2.87 o
   9   4  11        8.34        5.67      3.09 o
  10   4  11       15.20        4.98      2.82 o
  11   4  11        5.75        4.83      3.13 o
   0   5  11        1.68        0.53      1.64 o
   1   5  11       46.06       51.87      1.60 o
   2   5  11       56.22       61.35      1.88 o
   3   5  11      404.99      408.09      4.23 o
   4   5  11      603.66      600.65      5.52 o
   5   5  11       74.87       76.15      2.31 o
   6   5  11       44.02       44.65      2.08 o
   7   5  11       32.77       33.60      2.07 o
   8   5  11       13.40       10.29      2.04 o
   9   5  11       14.25        4.28      2.19 o
  10   5  11        3.24        2.30      2.96 o
   0   6  11       26.07       31.89      2.17 o
   1   6  11      232.32      225.65      2.70 o
   2   6  11      432.68      414.92      3.84 o
   3   6  11      227.19      223.84      2.84 o
   4   6  11      551.65      569.65      5.29 o
   5   6  11       98.59      105.91      2.66 o
   6   6  11       81.56       87.34      2.53 o
   7   6  11        9.27        8.48      1.56 o
   8   6  11        4.69        3.32      2.09 o
   9   6  11       32.97       30.16      6.86 o
  10   6  11        0.92       -0.08      2.03 o
   0   7  11       62.36       80.62      2.58 o
   1   7  11      936.16      922.07      6.41 o
   2   7  11       61.69       50.42      1.63 o
   3   7  11      109.17      104.92      2.49 o
   4   7  11       67.54       65.51      2.27 o
   5   7  11       51.91       60.18      2.22 o
   6   7  11       41.48       46.43      2.52 o
   7   7  11       44.37       49.32      2.38 o
   8   7  11        4.60        2.76      2.25 o
   9   7  11       26.59       20.99      6.66 o
   0   8  11      114.35       95.02      3.50 o
   1   8  11       46.85       40.16      1.23 o
   2   8  11       31.77       31.73      1.37 o
   3   8  11      118.25      141.29      2.67 o
   4   8  11      195.98      192.23      2.97 o
   5   8  11       12.22       12.82      1.90 o
   6   8  11        5.05        4.21      1.73 o
   7   8  11       39.65       46.36      2.58 o
   8   8  11        4.51        5.87      2.17 o
   9   8  11       54.91       70.22      4.09 o
   0   9  11       58.36       60.29      4.33 o
   1   9  11       31.78       25.74      1.71 o
   2   9  11       32.19       32.79      1.84 o
   3   9  11        4.10        2.96      0.93 o
   4   9  11       26.01       27.65      1.63 o
   5   9  11       85.85       98.21      2.59 o
   6   9  11       81.70       94.26      2.64 o
   7   9  11       17.54       15.84      3.13 o
   8   9  11       45.44       61.34      3.19 o
   0  10  11        4.96        3.75      2.57 o
   1  10  11       18.69       18.31      2.38 o
   2  10  11        3.32        2.18      1.88 o
   3  10  11        3.78        4.39      2.21 o
   4  10  11       67.83       81.51      3.26 o
   5  10  11        6.31        5.57      2.56 o
   6  10  11        5.96        6.71      2.69 o
   7  10  11        5.92        2.48      2.67 o
   0  11  11       11.47        5.06      2.75 o
   1  11  11       23.22       18.10      3.01 o
   2  11  11       31.31       25.09      3.58 o
   3  11  11       59.82       67.28      3.12 o
   4  11  11        4.22        6.13      2.29 o
   5  11  11       23.92       25.78      3.33 o
   6  11  11       14.50        9.73      2.99 o
   0  12  11        0.02       -0.77      2.96 o
   1  12  11        8.44        6.29      2.24 o
   2  12  11       18.66       16.56      3.70 o
   3  12  11       37.24       40.23      6.09 o
   4  12  11        5.83        1.88      2.41 o
   0  13  11       47.78       45.40      9.27 o
   0   0  12      324.04      331.58      7.52 o
   1   0  12        1.12        2.06      2.05 o
   2   0  12       48.42       56.03      2.99 o
   3   0  12        1.63       -1.04      2.08 o
   4   0  12        0.75        0.62      1.91 o
   5   0  12        6.86        8.96      3.01 o
   6   0  12       36.43       41.48      3.97 o
   7   0  12        0.03       -0.46      1.34 o
   8   0  12      419.80      444.93     11.73 o
   9   0  12       34.42       49.13      6.16 o
  10   0  12        0.58        3.03      4.73 o
  11   0  12        4.38        8.38      5.67 o
   0   1  12       63.77       57.25      3.18 o
   1   1  12      101.58      110.80      2.63 o
   2   1  12      431.05      431.74      4.41 o
   3   1  12      133.58      151.07      3.23 o
   4   1  12       39.55       45.99      2.45 o
   5   1  12       61.43       58.02      2.78 o
   6   1  12       18.45       20.24      2.83 o
   7   1  12      205.89      200.08      4.43 o
   8   1  12       18.64       19.28      4.18 o
   9   1  12      139.01      151.99      5.82 o
  10   1  12        7.78       10.60      3.83 o
  11   1  12       45.07       53.71      5.09 o
   0   2  12      447.21      420.98      6.46 o
   1   2  12      222.57      207.21      3.15 o
   2   2  12       20.08       23.24      1.92 o
   3   2  12       77.36       74.63      3.00 o
   4   2  12       61.36       66.40      2.55 o
   5   2  12      264.28      262.71      4.51 o
   6   2  12       64.36       62.06      1.94 o
   7   2  12       35.88       37.63      1.90 o
   8   2  12       43.35       43.95      3.39 o
   9   2  12       64.26       77.49      8.56 o
  10   2  12        4.47        3.35      3.76 o
  11   2  12       10.19        9.68      4.20 o
   0   3  12       12.76        8.00      2.00 o
   1   3  12       36.90       41.16      1.83 o
   2   3  12       84.26       82.06      2.36 o
   3   3  12       86.79       93.64      2.57 o
   4   3  12      309.08      304.79      4.57 o
   5   3  12        7.13        7.12      1.57 o
   6   3  12       48.32       53.09      2.16 o
   7   3  12      263.65      276.83      4.56 o
   8   3  12       73.62       78.73      3.46 o
   9   3  12       17.85       16.58      3.59 o
  10   3  12        6.64       12.68      4.26 o
   0   4  12        2.00        2.77      1.74 o
   1   4  12       20.22       22.18      1.68 o
   2   4  12       10.20       10.61      1.61 o
   3   4  12      142.61      148.42      2.95 o
   4   4  12      237.02      236.81      3.78 o
   5   4  12      148.93      158.11      3.25 o
   6   4  12       43.71       46.61      2.08 o
   7   4  12        6.31        4.83      1.61 o
   8   4  12        8.53        8.53      2.81 o
   9   4  12        1.12        0.36      2.20 o
  10   4  12       27.51       10.17      5.53 o
   0   5  12       18.29       14.42      2.55 o
   1   5  12       57.25       61.79      1.96 o
   2   5  12       99.64       92.55      2.16 o
   3   5  12       42.45       40.99      2.48 o
   4   5  12       12.21       13.12      1.59 o
   5   5  12       61.51       65.66      2.86 o
   6   5  12      159.78      157.32      3.08 o
   7   5  12       14.91       16.12      2.15 o
   8   5  12        1.95        1.10      1.95 o
   9   5  12        8.10        1.22      2.46 o
  10   5  12        8.52        1.55      2.57 o
   0   6  12       69.51       74.68      2.98 o
   1   6  12        9.26       11.47      1.36 o
   2   6  12      256.96      253.78      3.10 o
   3   6  12       61.44       60.73      2.06 o
   4   6  12       98.24       96.60      2.47 o
   5   6  12       30.86       35.31      2.16 o
   6   6  12       37.59       39.04      2.15 o
   7   6  12        1.75        5.35      1.95 o
   8   6  12       20.97       11.21      2.73 o
   9   6  12       38.62       28.81     10.19 o
   0   7  12      230.86      187.94      3.59 o
   1   7  12      119.36      121.60      2.13 o
   2   7  12        6.01        3.52      1.21 o
   3   7  12       59.75       63.88      1.85 o
   4   7  12       14.01       17.31      1.78 o
   5   7  12        5.95        5.61      1.89 o
   6   7  12        4.64        3.22      1.66 o
   7   7  12       10.69        8.44      1.86 o
   8   7  12       14.08        9.40      2.46 o
   9   7  12        3.57        2.37      2.10 o
   0   8  12       40.99       27.52      2.21 o
   1   8  12       29.02       29.07      1.36 o
   2   8  12       76.60       66.14      1.62 o
   3   8  12        5.76        5.07      1.48 o
   4   8  12        2.58        3.64      1.44 o
   5   8  12       30.58       26.07      2.04 o
   6   8  12       42.73       48.47      2.34 o
   7   8  12       66.45       75.81      4.21 o
   8   8  12       16.69       15.29      2.73 o
   0   9  12        0.81        0.36      0.95 o
   1   9  12       13.70       12.99      1.30 o
   2   9  12        7.01        4.34      1.04 o
   3   9  12       31.82       30.83      2.19 o
   4   9  12       54.43       65.09      2.00 o
   5   9  12       13.99       15.41      1.80 o
   6   9  12        0.82        1.76      1.75 o
   7   9  12       14.97       12.46      2.31 o
   0  10  12       16.15       14.75      3.41 o
   1  10  12        9.95        8.87      2.45 o
   2  10  12        6.80        4.93      2.37 o
   3  10  12       12.97       11.77      2.50 o
   4  10  12       24.42       26.20      2.76 o
   5  10  12       39.51       51.36      3.16 o
   6  10  12       12.46       11.57      2.71 o
   0  11  12       30.21       35.73      7.46 o
   1  11  12       43.01       50.85      3.11 o
   2  11  12        2.77        2.35      2.20 o
   3  11  12        5.90        6.04      2.38 o
   4  11  12        3.57        3.64      2.30 o
   5  11  12        5.12        7.14      2.49 o
   0  12  12        4.89        4.78      3.64 o
   1  12  12       12.54        7.50      2.50 o
   2  12  12       17.57       11.32      3.09 o
   3  12  12        4.36        5.30      2.48 o
   1   0  13      176.22      168.60      4.24 o
   2   0  13        5.32        5.35      2.46 o
   3   0  13        5.57        6.60      2.95 o
   4   0  13        2.39        1.65      2.27 o
   5   0  13      264.94      282.24      6.56 o
   6   0  13        7.16        9.34      3.46 o
   7   0  13       11.90       15.53      4.16 o
   8   0  13       39.48       50.75      6.32 o
   9   0  13       76.24       94.77      7.37 o
  10   0  13        9.72        8.48      6.12 o
   0   1  13     1852.18     1815.01     18.93 o
   1   1  13      185.32      192.05      3.29 o
   2   1  13      165.40      168.41      3.29 o
   3   1  13      328.49      327.05      4.36 o
   4   1  13      217.48      221.85      3.92 o
   5   1  13       47.30       56.89      2.69 o
   6   1  13        6.83        4.23      2.20 o
   7   1  13       75.37       81.67      2.42 o
   8   1  13      108.33      124.10      5.34 o
   9   1  13       17.54       24.60      4.74 o
  10   1  13        4.70        4.25      4.29 o
   0   2  13      161.65      165.80      4.29 o
   1   2  13     1227.21     1179.17      9.12 o
   2   2  13       93.99       91.82      3.28 o
   3   2  13       92.41      104.39      2.87 o
   4   2  13      113.99      119.32      3.16 o
   5   2  13      116.75      118.87      3.30 o
   6   2  13       12.62       11.15      1.82 o
   7   2  13       21.43       21.61      1.80 o
   8   2  13        5.19        4.12      2.12 o
   9   2  13       19.07       18.04      4.81 o
  10   2  13       17.76       19.80      4.41 o
   0   3  13       97.76       88.28      3.54 o
   1   3  13      446.88      450.78      4.93 o
   2   3  13      277.68      252.29      3.74 o
   3   3  13      308.01      296.46      4.12 o
   4   3  13      391.30      396.56      5.56 o
   5   3  13       58.87       68.21      2.49 o
   6   3  13       12.13       15.45      2.06 o
   7   3  13       56.69       59.25      3.56 o
   8   3  13       61.43       65.82      6.62 o
   9   3  13       44.45       51.59      6.02 o
  10   3  13       26.99       24.49      4.86 o
   0   4  13      239.46      230.36      4.46 o
   1   4  13       40.67       37.81      1.97 o
   2   4  13       74.19       78.75      2.30 o
   3   4  13       77.08       78.71      3.41 o
   4   4  13      150.77      151.00      3.09 o
   5   4  13       52.27       48.02      2.17 o
   6   4  13       94.47       92.31      2.79 o
   7   4  13      102.96      112.77      3.37 o
   8   4  13        7.71        6.18      2.61 o
   9   4  13       14.26        7.79      3.94 o
  10   4  13        4.76        0.60      2.68 o
   0   5  13      101.88      105.64      3.61 o
   1   5  13       17.33       22.77      1.90 o
   2   5  13        1.32        2.96      1.53 o
   3   5  13      273.28      274.09      3.67 o
   4   5  13      224.14      227.35      3.37 o
   5   5  13      159.65      162.72      3.09 o
   6   5  13        0.85        0.90      1.83 o
   7   5  13       22.29       22.83      2.16 o
   8   5  13        0.97        0.69      1.72 o
   9   5  13        3.95        2.31      2.59 o
  10   5  13        3.24        1.96      2.78 o
   0   6  13        9.15       11.63      2.09 o
   1   6  13       20.78       18.14      1.78 o
   2   6  13      209.26      214.52      3.52 o
   3   6  13      114.81       98.93      2.31 o
   4   6  13        2.23        2.55      1.35 o
   5   6  13        0.07        0.55      1.32 o
   6   6  13       58.41       63.14      2.50 o
   7   6  13        3.85        4.62      1.88 o
   8   6  13        6.72        5.84      2.67 o
   9   6  13        0.63        0.83      2.37 o
   0   7  13       34.34       27.44      2.40 o
   1   7  13        6.84        7.44      1.32 o
   2   7  13      102.13       96.08      2.10 o
   3   7  13       23.83       23.45      1.75 o
   4   7  13       44.85       51.55      2.18 o
   5   7  13        8.80        8.08      1.89 o
   6   7  13       25.88       25.89      3.18 o
   7   7  13        1.53        1.05      1.74 o
   8   7  13        3.19        3.31      2.28 o
   9   7  13       24.62       12.46      5.36 o
   0   8  13        0.20        0.99      1.40 o
   1   8  13       18.70       16.00      1.40 o
   2   8  13       71.89       77.84      2.13 o
   3   8  13       29.64       33.34      2.05 o
   4   8  13       12.44       12.59      1.79 o
   5   8  13       13.11       14.79      2.08 o
   6   8  13        2.92        1.34      1.49 o
   7   8  13       48.52       62.03      2.58 o
   8   8  13        1.98        2.47      2.47 o
   0   9  13       36.46       36.23      2.28 o
   1   9  13       10.97        8.14      1.06 o
   2   9  13        0.44        0.73      0.92 o
   3   9  13        6.17        6.84      1.43 o
   4   9  13        1.92        0.81      1.33 o
   5   9  13        8.80        8.01      1.70 o
   6   9  13       43.40       53.56      3.20 o
   7   9  13       14.96       12.19      2.27 o
   0  10  13       23.83       32.63      6.52 o
   1  10  13       32.89       32.83      3.98 o
   2  10  13       15.70        8.00      2.54 o
   3  10  13       11.43       10.87      2.61 o
   4  10  13        1.68        1.47      2.13 o
   5  10  13       20.01       20.41      3.51 o
   6  10  13        8.52        8.77      2.84 o
   0  11  13        9.74        5.50      3.87 o
   1  11  13        5.44        5.44      2.46 o
   2  11  13       15.70       12.47      3.01 o
   3  11  13        3.01        2.94      2.41 o
   4  11  13       20.38       24.81      4.38 o
   0  12  13        0.91        8.58      4.26 o
   1  12  13       12.20       10.82      2.85 o
   2  12  13        2.89        5.19      2.39 o
   0   0  14     1424.48     1345.11     20.53 o
   1   0  14      152.41      154.48      4.78 o
   2   0  14       72.95       71.97      3.61 o
   3   0  14        1.06       -0.82      2.32 o
   4   0  14        2.36        3.38      2.81 o
   5   0  14       65.64       72.64      4.65 o
   6   0  14       21.32       21.18      4.17 o
   7   0  14      328.97      359.18      9.10 o
   8   0  14      164.40      217.12     11.23 o
   9   0  14        4.12        3.23      6.21 o
  10   0  14        7.68        6.40      6.23 o
   0   1  14        6.60       13.09      2.91 o
   1   1  14      132.35      127.87      3.20 o
   2   1  14      164.72      164.21      3.22 o
   3   1  14      142.78      148.08      3.67 o
   4   1  14      107.11      104.45      3.38 o
   5   1  14       11.22       13.22      2.79 o
   6   1  14       41.73       45.84      3.11 o
   7   1  14        2.84        4.11      1.70 o
   8   1  14       45.50       65.44      4.84 o
   9   1  14      125.24      148.40      6.25 o
  10   1  14       23.84       24.71      4.53 o
   0   2  14        1.07        1.12      2.29 o
   1   2  14      846.50      840.50      8.64 o
   2   2  14       93.14      108.63      3.29 o
   3   2  14       44.84       49.57      2.71 o
   4   2  14      125.83      131.80      4.48 o
   5   2  14      291.00      304.55      5.11 o
   6   2  14        9.86        6.30      2.30 o
   7   2  14       30.89       34.89      2.41 o
   8   2  14      117.55      136.45      5.59 o
   9   2  14       59.51       65.71      5.20 o
  10   2  14        5.89        6.71      3.99 o
   0   3  14      161.82      146.80      5.15 o
   1   3  14      580.31      584.29      6.07 o
   2   3  14      125.74      127.69      3.06 o
   3   3  14      397.42      396.31      5.22 o
   4   3  14      148.23      140.46      3.80 o
   5   3  14        4.81        3.82      1.84 o
   6   3  14      184.41      188.45      3.28 o
   7   3  14       14.67       17.21      2.03 o
   8   3  14       60.35       76.80      3.93 o
   9   3  14        7.60        5.42      3.69 o
  10   3  14        3.64        2.73      3.98 o
   0   4  14        0.03        2.63      1.98 o
   1   4  14       45.30       46.06      2.16 o
   2   4  14        3.92        2.11      1.85 o
   3   4  14      193.68      185.78      3.57 o
   4   4  14      175.42      178.07      3.49 o
   5   4  14       32.15       34.66      2.05 o
   6   4  14      105.45      115.94      2.96 o
   7   4  14       41.64       43.54      2.15 o
   8   4  14        2.25        2.31      1.92 o
   9   4  14       33.34       17.53      9.32 o
   0   5  14        1.47        1.56      2.31 o
   1   5  14      130.00      124.30      2.83 o
   2   5  14       53.13       58.38      2.22 o
   3   5  14       98.70       93.60      2.66 o
   4   5  14        2.48        3.15      1.72 o
   5   5  14      196.60      198.78      3.43 o
   6   5  14       21.96       28.86      2.12 o
   7   5  14       61.52       63.15      2.89 o
   8   5  14        1.01        1.10      1.99 o
   9   5  14        0.24       -0.27      2.54 o
   0   6  14        3.98        6.53      2.13 o
   1   6  14       72.97       66.01      2.38 o
   2   6  14       10.06        6.80      1.53 o
   3   6  14       27.03       32.63      1.90 o
   4   6  14       98.91       98.75      2.56 o
   5   6  14       20.11       15.92      2.19 o
   6   6  14       19.50       24.01      2.34 o
   7   6  14       46.59       53.49      2.72 o
   8   6  14        0.01       -0.36      1.85 o
   9   6  14        2.47        1.28      2.47 o
   0   7  14       69.01       79.27      3.12 o
   1   7  14       47.22       43.20      2.08 o
   2   7  14       35.42       36.16      2.04 o
   3   7  14       20.79       14.47      1.59 o
   4   7  14       72.89       75.60      2.60 o
   5   7  14       25.93       33.08      3.18 o
   6   7  14        4.32        4.58      1.89 o
   7   7  14       56.81       68.50      2.89 o
   8   7  14        3.25        1.51      2.60 o
   0   8  14        0.07        0.35      1.25 o
   1   8  14       25.10       17.33      1.53 o
   2   8  14       10.80       10.55      1.37 o
   3   8  14        3.43        4.82      1.47 o
   4   8  14        9.85       10.25      1.99 o
   5   8  14       58.45       64.97      5.92 o
   6   8  14        9.06       11.49      2.26 o
   7   8  14        5.53        5.37      2.23 o
   0   9  14       20.05       14.46      2.48 o
   1   9  14       19.26       12.64      1.94 o
   2   9  14        5.59        3.40      1.28 o
   3   9  14        1.37        4.38      1.33 o
   4   9  14       29.08       27.32      2.76 o
   5   9  14        7.57        8.04      1.95 o
   6   9  14        9.52       10.95      2.14 o
   0  10  14        3.55        0.15      2.40 o
   1  10  14       19.41       10.39      3.93 o
   2  10  14       32.54       24.47      6.69 o
   3  10  14       10.14        6.21      2.82 o
   4  10  14       20.68       14.39      3.87 o
   5  10  14        7.66        8.55      2.94 o
   0  11  14        4.34        1.58      3.26 o
   1  11  14        1.69        0.51      2.11 o
   2  11  14        2.04        0.92      2.03 o
   3  11  14        4.14        2.09      2.63 o
   4  11  14       21.45       16.57      4.37 o
   1   0  15      750.56      756.13     10.98 o
   2   0  15      276.02      276.70      5.85 o
   3   0  15      384.74      373.34      7.44 o
   4   0  15      125.56      130.50      6.29 o
   5   0  15      121.79      135.94      5.30 o
   6   0  15      165.20      187.70     11.65 o
   7   0  15       27.06       30.60      7.96 o
   8   0  15       31.15       30.36      8.35 o
   9   0  15       40.19       45.34      7.02 o
  10   0  15       28.90       33.80      8.17 o
   0   1  15        3.59        2.54      2.37 o
   1   1  15      139.55      127.20      3.66 o
   2   1  15      115.33      116.10      3.08 o
   3   1  15      158.25      163.19      3.69 o
   4   1  15      312.57      311.42      4.92 o
   5   1  15       78.29       82.72      3.44 o
   6   1  15      120.15      135.00      4.30 o
   7   1  15       31.79       30.64      4.89 o
   8   1  15       11.97        8.27      3.43 o
   9   1  15       17.17       25.10      4.83 o
  10   1  15        4.74        6.05      4.45 o
   0   2  15      867.86      829.88     11.35 o
   1   2  15      130.69      127.73      3.46 o
   2   2  15      497.72      456.18      6.29 o
   3   2  15      110.77      121.40      3.28 o
   4   2  15      192.06      187.24      4.10 o
   5   2  15      221.21      230.83      4.60 o
   6   2  15       61.04       64.75      3.45 o
   7   2  15       42.45       39.45      4.45 o
   8   2  15        6.05        6.77      3.28 o
   9   2  15       14.49       12.97      3.98 o
  10   2  15       26.89       31.64      5.15 o
   0   3  15       87.92       64.92      3.59 o
   1   3  15      187.97      180.43      3.67 o
   2   3  15      153.60      158.45      3.38 o
   3   3  15      186.83      186.12      4.39 o
   4   3  15       32.61       33.46      2.72 o
   5   3  15       36.52       43.12      2.94 o
   6   3  15       11.65       12.17      2.10 o
   7   3  15       10.47        9.70      2.21 o
   8   3  15       26.05       16.27      4.10 o
   9   3  15       19.25        9.33      4.55 o
   0   4  15        8.30        7.10      2.48 o
   1   4  15       51.55       62.52      2.48 o
   2   4  15      142.28      146.95      3.50 o
   3   4  15        0.33        2.37      1.66 o
   4   4  15       27.06       21.78      2.54 o
   5   4  15       88.61       95.89      3.44 o
   6   4  15       28.48       31.88      2.23 o
   7   4  15       20.80       18.92      2.16 o
   8   4  15       30.90       24.99      6.66 o
   9   4  15       36.47       20.60      8.99 o
   0   5  15        0.42        0.06      1.67 o
   1   5  15       95.14       99.13      2.87 o
   2   5  15       32.02       32.47      2.20 o
   3   5  15       11.56       12.91      1.85 o
   4   5  15       23.99       29.78      2.16 o
   5   5  15       12.88       13.80      2.11 o
   6   5  15       18.78       19.40      2.40 o
   7   5  15        1.23        0.52      1.54 o
   8   5  15        8.45        5.31      2.62 o
   9   5  15        6.04        3.42      3.03 o
   0   6  15       12.24       20.39      2.81 o
   1   6  15       72.36       77.80      2.42 o
   2   6  15        3.53        5.14      1.63 o
   3   6  15       52.39       54.76      2.80 o
   4   6  15       36.84       34.05      2.95 o
   5   6  15       95.61      103.67      2.68 o
   6   6  15       13.11       10.79      2.24 o
   7   6  15        6.00        5.36      2.20 o
   8   6  15        1.33        2.24      2.29 o
   0   7  15       34.97       30.60      2.91 o
   1   7  15        0.71        0.70      1.20 o
   2   7  15        4.43        3.22      1.36 o
   3   7  15       26.34       26.39      3.25 o
   4   7  15       20.88       19.08      2.08 o
   5   7  15        7.06        8.84      2.00 o
   6   7  15       20.13       19.81      2.75 o
   7   7  15        6.35        4.34      2.05 o
   8   7  15        8.99        9.63      2.63 o
   0   8  15        0.39        0.25      1.52 o
   1   8  15       60.00       64.26      2.19 o
   2   8  15       24.40       23.85      2.86 o
   3   8  15       10.65        9.58      1.62 o
   4   8  15       61.09       75.36      2.74 o
   5   8  15        6.56        6.74      1.97 o
   6   8  15       11.82       14.28      2.55 o
   7   8  15       16.12       14.71      2.92 o
   0   9  15        0.87       -0.91      1.50 o
   1   9  15        4.15        3.60      1.31 o
   2   9  15        0.15       -0.15      1.20 o
   3   9  15        0.69        0.91      1.51 o
   4   9  15       20.87       22.65      2.56 o
   5   9  15        2.27        1.76      1.76 o
   6   9  15        3.13        4.05      1.97 o
   0  10  15        0.28       -0.20      2.56 o
   1  10  15        1.68        1.49      2.26 o
   2  10  15        8.13        3.81      2.30 o
   3  10  15        8.78        6.88      2.54 o
   4  10  15       34.56       37.22      4.56 o
   0  11  15        0.05        1.62      3.50 o
   1  11  15        9.67        5.98      2.84 o
   2  11  15        7.90        3.44      2.78 o
   0   0  16      668.88      669.90     13.65 o
   1   0  16      117.91      112.46      4.87 o
   2   0  16        3.92        3.51      2.91 o
   3   0  16        1.59        0.31      2.76 o
   4   0  16       21.03       17.17      4.21 o
   5   0  16        3.90        2.62      3.29 o
   6   0  16      187.38      206.00      6.89 o
   7   0  16       26.56       32.53      9.00 o
   8   0  16      272.34      302.14     10.01 o
   9   0  16        1.95       -2.24      5.52 o
   0   1  16        0.22        1.71      2.66 o
   1   1  16      131.91      128.23      3.26 o
   2   1  16       54.69       52.45      2.78 o
   3   1  16       96.03      101.17      3.69 o
   4   1  16      132.57      138.28      4.42 o
   5   1  16      104.18      105.82      4.33 o
   6   1  16       37.95       43.65      4.46 o
   7   1  16       56.90       66.16      4.09 o
   8   1  16       84.77       98.58      5.17 o
   9   1  16       39.29       48.73      5.96 o
   0   2  16     1180.15     1131.45     14.40 o
   1   2  16        7.43       11.89      2.15 o
   2   2  16       84.16       90.56      3.40 o
   3   2  16       36.57       38.66      2.88 o
   4   2  16      137.90      130.39      4.13 o
   5   2  16        7.07        7.16      2.73 o
   6   2  16        1.20        2.14      2.22 o
   7   2  16       22.92       23.64      2.65 o
   8   2  16        8.11       12.04      3.74 o
   9   2  16       50.70       57.54      6.53 o
   0   3  16      111.02      128.49      4.80 o
   1   3  16      147.44      143.17      4.06 o
   2   3  16      129.41      118.35      3.20 o
   3   3  16       16.83       16.97      2.42 o
   4   3  16       96.85      102.91      3.44 o
   5   3  16       27.13       27.46      2.84 o
   6   3  16       18.95       14.66      2.88 o
   7   3  16       60.20       58.03      5.02 o
   8   3  16        8.98        6.53      3.32 o
   9   3  16        4.56        2.43      3.81 o
   0   4  16        3.88        4.21      3.41 o
   1   4  16        3.78        3.92      1.79 o
   2   4  16       34.54       36.74      2.95 o
   3   4  16        6.56        5.47      1.90 o
   4   4  16       30.92       21.92      2.48 o
   5   4  16      116.12      124.57      3.97 o
   6   4  16       23.45       21.88      2.34 o
   7   4  16        5.32        4.96      2.15 o
   8   4  16       18.82       13.21      4.84 o
   9   4  16       11.67        7.03      4.28 o
   0   5  16       12.10        8.95      2.57 o
   1   5  16       14.04       17.18      2.32 o
   2   5  16       51.48       53.22      2.47 o
   3   5  16       13.35       12.22      2.38 o
   4   5  16        1.47        0.70      1.58 o
   5   5  16        0.79        0.56      1.55 o
   6   5  16       22.07       18.33      2.36 o
   7   5  16        0.43        0.63      1.53 o
   8   5  16        6.90        6.20      2.70 o
   0   6  16       55.47       56.23      3.05 o
   1   6  16        9.55        6.60      1.79 o
   2   6  16        3.24        5.30      1.85 o
   3   6  16        6.04        2.34      1.75 o
   4   6  16       29.83       34.61      3.11 o
   5   6  16        2.76        3.94      1.71 o
   6   6  16       12.38       14.11      2.45 o
   7   6  16        3.16        1.57      2.21 o
   8   6  16       19.89       11.22      3.78 o
   0   7  16        5.38        4.62      2.48 o
   1   7  16        2.67        1.17      1.48 o
   2   7  16        0.63        1.34      1.42 o
   3   7  16       19.01       19.05      3.51 o
   4   7  16        7.62       10.03      1.89 o
   5   7  16       21.18       28.09      3.67 o
   6   7  16        5.08        1.98      1.97 o
   7   7  16       24.60       26.96      2.99 o
   0   8  16       30.05       35.37      5.64 o
   1   8  16       12.47       12.46      2.71 o
   2   8  16        9.85        5.64      1.58 o
   3   8  16       34.37       32.26      4.00 o
   4   8  16        0.88        2.32      1.82 o
   5   8  16       16.33       15.56      2.48 o
   6   8  16       12.26        9.90      2.31 o
   0   9  16        0.10        0.05      1.80 o
   1   9  16       11.11        7.02      2.20 o
   2   9  16        0.36        0.65      1.46 o
   3   9  16        1.08        0.71      1.68 o
   4   9  16        0.90       -0.47      2.27 o
   5   9  16       12.58       10.74      2.73 o
   0  10  16       13.06        8.68      4.64 o
   1  10  16        9.35        5.04      2.72 o
   2  10  16        5.29        3.88      2.82 o
   3  10  16       39.51       34.49      7.65 o
   1   0  17       41.81       48.57      3.89 o
   2   0  17       11.27        5.09      2.87 o
   3   0  17       43.43       57.30      4.61 o
   4   0  17      342.34      362.31      8.35 o
   5   0  17        0.36        5.51      3.42 o
   6   0  17       50.63       36.94      9.08 o
   7   0  17        0.38       -2.53      3.65 o
   8   0  17        8.96       10.37      5.16 o
   9   0  17        2.43        5.98      5.72 o
   0   1  17      487.54      471.56     12.87 o
   1   1  17       30.24       33.46      2.79 o
   2   1  17       48.92       51.81      2.79 o
   3   1  17       10.22        7.03      2.32 o
   4   1  17       36.16       41.11      3.21 o
   5   1  17      133.90      137.38      4.22 o
   6   1  17       19.78       20.46      3.80 o
   7   1  17       13.43       12.56      3.27 o
   8   1  17       15.64       10.40      3.57 o
   9   1  17        3.07        4.41      3.83 o
   0   2  17        1.44        0.73      2.48 o
   1   2  17       17.57       14.84      2.59 o
   2   2  17       83.00       83.33      3.21 o
   3   2  17      192.68      191.94      4.11 o
   4   2  17        0.11        1.40      2.05 o
   5   2  17        4.51        1.09      2.42 o
   6   2  17       31.02       22.13      4.96 o
   7   2  17        8.22        6.47      1.88 o
   8   2  17       21.38       17.35      4.81 o
   9   2  17        8.85        3.22      3.91 o
   0   3  17      126.31      125.65      4.58 o
   1   3  17       19.69       27.12      2.85 o
   2   3  17       34.95       27.85      2.72 o
   3   3  17       67.26       65.56      3.12 o
   4   3  17       48.16       40.49      4.59 o
   5   3  17       24.93       21.08      3.71 o
   6   3  17       10.68        8.26      2.60 o
   7   3  17        7.55        6.92      2.22 o
   8   3  17       13.54        6.79      3.60 o
   0   4  17       51.18       66.14      5.17 o
   1   4  17       23.31       20.57      2.19 o
   2   4  17        1.16        1.99      2.01 o
   3   4  17        0.15       -0.12      1.69 o
   4   4  17       11.82       12.72      2.73 o
   5   4  17       11.85        9.37      2.61 o
   6   4  17        2.38        2.66      2.07 o
   7   4  17        1.36        2.42      2.39 o
   8   4  17       29.69       26.16      7.70 o
   0   5  17        8.83        8.76      2.78 o
   1   5  17       17.39       14.68      2.42 o
   2   5  17        7.11        2.80      1.89 o
   3   5  17       28.72       30.61      4.31 o
   4   5  17       34.77       39.54      2.65 o
   5   5  17        0.73        0.70      1.62 o
   6   5  17        1.02        0.92      1.70 o
   7   5  17       13.90        9.90      3.14 o
   8   5  17        0.02        0.88      2.65 o
   0   6  17        3.89        4.08      2.25 o
   1   6  17       17.92       10.56      2.76 o
   2   6  17       10.16        6.71      1.83 o
   3   6  17        4.62        3.74      1.85 o
   4   6  17       37.94       42.21      5.06 o
   5   6  17       18.40       20.79      2.41 o
   6   6  17       12.49        9.36      2.51 o
   7   6  17        1.70        2.15      2.17 o
   0   7  17       10.92        5.58      2.91 o
   1   7  17       16.91        5.02      2.91 o
   2   7  17        9.21        7.80      2.01 o
   3   7  17       10.95        7.29      1.87 o
   4   7  17        5.25        5.19      1.93 o
   5   7  17       48.38       57.03      3.03 o
   6   7  17       24.96       27.57      2.78 o
   0   8  17        5.92        5.76      2.47 o
   1   8  17       19.62       15.00      3.48 o
   2   8  17        2.47        2.50      1.61 o
   3   8  17       57.49       67.51      2.88 o
   4   8  17       71.35       79.31      3.23 o
   5   8  17        7.17        5.87      2.50 o
   0   9  17        0.23        4.60      4.71 o
   1   9  17       72.90       91.78      4.88 o
   2   9  17        5.61        2.76      2.95 o
   3   9  17       56.10       58.64      5.47 o
   4   9  17        2.46        0.69      1.96 o
   0  10  17       10.62        3.81      5.17 o
   1  10  17       21.96        8.05      5.06 o
   2  10  17       26.02       21.38      7.29 o
   0   0  18        1.05        1.37      4.46 o
   1   0  18       16.71       17.51      4.12 o
   2   0  18       75.03       88.76      5.04 o
   3   0  18       17.33       15.28      4.46 o
   4   0  18        1.64        0.46      3.29 o
   5   0  18       31.06       35.85      8.42 o
   6   0  18        0.90        1.64      3.36 o
   7   0  18       12.56        6.27      4.59 o
   8   0  18        4.33       -0.09      2.94 o
   0   1  18       10.90        5.59      3.22 o
   1   1  18       37.34       35.09      2.88 o
   2   1  18       42.77       46.62      3.47 o
   3   1  18       18.18       17.73      3.14 o
   4   1  18       77.57       90.99      4.14 o
   5   1  18       13.12       12.89      3.68 o
   6   1  18        7.81        7.37      2.79 o
   7   1  18       21.36       17.83      3.62 o
   8   1  18        6.10        2.85      2.95 o
   0   2  18        0.53        4.06      2.94 o
   1   2  18        6.98        6.24      2.20 o
   2   2  18       11.00       11.21      2.49 o
   3   2  18       42.38       46.13      3.80 o
   4   2  18       16.15        8.79      2.82 o
   5   2  18        8.27        8.49      2.90 o
   6   2  18       16.38       13.72      4.30 o
   7   2  18        6.20        4.59      2.55 o
   8   2  18        7.10        6.08      3.80 o
   0   3  18        5.21        2.96      3.77 o
   1   3  18       38.62       29.42      2.60 o
   2   3  18        6.83        4.99      2.10 o
   3   3  18        2.66        5.03      2.35 o
   4   3  18       29.33       34.49      3.28 o
   5   3  18       51.25       58.30      3.38 o
   6   3  18       23.92       20.65      5.28 o
   7   3  18        0.01       -0.48      2.04 o
   8   3  18       15.54        9.73      4.23 o
   0   4  18        1.59       -0.83      2.35 o
   1   4  18       17.14        9.03      2.72 o
   2   4  18        7.61        5.50      2.36 o
   3   4  18        5.12        3.56      2.09 o
   4   4  18        0.96        4.27      2.22 o
   5   4  18        0.09        1.44      1.81 o
   6   4  18        0.24       -0.11      1.65 o
   7   4  18        1.52        0.33      2.02 o
   0   5  18       30.76       24.78      9.69 o
   1   5  18        0.87        0.78      1.59 o
   2   5  18       10.56        8.25      2.18 o
   3   5  18       28.62       20.27      3.92 o
   4   5  18       12.34       14.63      2.73 o
   5   5  18        5.08        3.04      2.01 o
   6   5  18        0.30        0.65      2.03 o
   7   5  18       15.42        8.70      3.58 o
   0   6  18       73.67       75.76      4.39 o
   1   6  18       17.34        9.54      3.33 o
   2   6  18       22.43       30.38      4.51 o
   3   6  18       13.45       10.76      2.20 o
   4   6  18        8.64        8.19      2.35 o
   5   6  18        9.71        9.97      2.57 o
   6   6  18       22.56       12.92      3.87 o
   0   7  18       21.05       26.30      8.24 o
   1   7  18       15.55        7.20      2.43 o
   2   7  18        2.99        2.57      1.72 o
   3   7  18       63.72       78.70      4.14 o
   4   7  18      100.62      116.63      3.87 o
   5   7  18       18.82       17.05      2.88 o
   6   7  18        1.12        4.75      4.33 o
   0   8  18        8.11        8.35      3.18 o
   1   8  18       32.77       37.05      5.67 o
   2   8  18       27.14       18.41      3.93 o
   3   8  18        3.05        1.75      1.72 o
   4   8  18       23.79       21.01      3.78 o
   0   9  18        1.96        2.01      3.86 o
   1   9  18       11.17        3.56      2.71 o
   2   9  18       23.33        7.07      3.70 o
   3   9  18        4.10        2.03      2.66 o
   1   0  19       47.76       47.70      4.23 o
   2   0  19       38.92       48.49      4.76 o
   3   0  19       44.39       37.90      9.99 o
   4   0  19        2.12       -1.18      3.12 o
   5   0  19        7.54       10.89      4.31 o
   6   0  19        2.50        4.75      4.25 o
   7   0  19        0.63        5.13      4.33 o
   0   1  19       31.35       30.35      3.89 o
   1   1  19        1.03        1.50      1.93 o
   2   1  19        3.39        3.44      2.38 o
   3   1  19        6.03        1.96      2.21 o
   4   1  19        5.77        5.52      2.71 o
   5   1  19        1.19       -0.64      2.23 o
   6   1  19        3.83        3.93      3.08 o
   7   1  19        1.67       -0.96      2.64 o
   0   2  19       10.48        8.85      3.31 o
   1   2  19       18.51       13.80      3.01 o
   2   2  19       28.99       26.32      3.11 o
   3   2  19       13.90       13.63      2.80 o
   4   2  19        2.67        3.42      2.41 o
   5   2  19        1.18       -0.55      2.12 o
   6   2  19        4.72        4.74      3.51 o
   7   2  19       11.19        5.60      3.34 o
   0   3  19        0.72        0.27      2.46 o
   1   3  19       16.68       10.51      2.58 o
   2   3  19       18.70       25.73      2.68 o
   3   3  19       31.59       30.44      4.93 o
   4   3  19       17.39       11.74      3.82 o
   5   3  19        0.81        2.31      2.51 o
   6   3  19        1.28        1.26      2.19 o
   7   3  19        7.91        3.27      2.61 o
   0   4  19      198.49      233.08      6.28 o
   1   4  19        4.15        2.13      1.93 o
   2   4  19       18.82       10.50      3.19 o
   3   4  19        7.76        2.12      2.40 o
   4   4  19        0.72        1.02      2.35 o
   5   4  19        7.11        4.18      2.42 o
   6   4  19        1.55        2.49      1.96 o
   7   4  19       13.94        5.40      2.85 o
   0   5  19        3.36       -0.28      3.38 o
   1   5  19       31.63       38.87      5.55 o
   2   5  19       24.67       23.09      3.91 o
   3   5  19       10.95        7.18      2.45 o
   4   5  19        8.46        5.98      2.25 o
   5   5  19        2.81        1.56      1.84 o
   6   5  19        4.08        3.71      2.11 o
   0   6  19       12.71        4.48      2.93 o
   1   6  19       21.85       12.66      4.16 o
   2   6  19       45.18       58.85      3.00 o
   3   6  19        0.83        0.82      1.94 o
   4   6  19        8.06        5.31      2.38 o
   5   6  19       14.07        9.94      2.81 o
   0   7  19        1.28       -1.31      2.57 o
   1   7  19       26.92       10.33      4.47 o
   2   7  19        0.33        0.21      1.32 o
   3   7  19        4.20        3.78      1.87 o
   4   7  19       76.87       87.46      3.36 o
   5   7  19       14.05       12.01      3.34 o
   0   8  19       13.17        5.22      2.78 o
   1   8  19       38.72       36.95      7.05 o
   2   8  19       16.27        7.34      2.09 o
   3   8  19       44.58       49.79      4.61 o
   0   0  20       47.09       57.38      6.50 o
   1   0  20       57.03       71.93      5.33 o
   2   0  20        2.48        3.50      3.69 o
   3   0  20        9.41        8.00      4.00 o
   4   0  20        2.87        0.22      2.74 o
   5   0  20        6.71       10.76      4.57 o
   6   0  20        2.99        1.12      3.56 o
   7   0  20       13.82        7.58      5.03 o
   0   1  20        8.84        5.07      3.63 o
   1   1  20       26.02       18.76      5.69 o
   2   1  20       11.58        9.05      2.78 o
   3   1  20        2.53        4.98      2.60 o
   4   1  20        3.54        3.36      2.79 o
   5   1  20       23.27       18.62      3.86 o
   6   1  20        1.82        2.45      2.82 o
   7   1  20        0.09        0.73      3.08 o
   0   2  20        0.95        4.38      3.94 o
   1   2  20        0.07        0.11      1.80 o
   2   2  20        8.22        6.30      2.70 o
   3   2  20       36.01       35.02      7.64 o
   4   2  20        1.14        0.23      2.27 o
   5   2  20        5.85        4.57      3.22 o
   6   2  20        5.12        3.98      3.24 o
   7   2  20        9.54        9.57      5.06 o
   0   3  20        0.57       -1.06      2.78 o
   1   3  20        9.42        7.20      2.37 o
   2   3  20       16.38       13.99      3.42 o
   3   3  20        2.51        3.39      2.96 o
   4   3  20        5.71        2.67      2.69 o
   5   3  20        8.22        4.06      2.72 o
   6   3  20        5.63        3.61      2.45 o
   0   4  20        0.19       -2.86      3.34 o
   1   4  20        3.23        5.60      2.91 o
   2   4  20        2.55        2.90      2.33 o
   3   4  20        2.42        0.45      1.94 o
   4   4  20       13.62        3.40      2.44 o
   5   4  20        4.05        3.64      2.23 o
   6   4  20        6.26        4.28      2.35 o
   0   5  20       19.85        9.38      4.50 o
   1   5  20       48.50       54.52      6.14 o
   2   5  20        1.47        1.85      2.35 o
   3   5  20       10.50        2.51      2.46 o
   4   5  20        8.88        3.28      2.53 o
   5   5  20        1.71       -0.56      2.20 o
   0   6  20       13.15       11.44      5.18 o
   1   6  20       58.71       69.37      3.54 o
   2   6  20       18.17       15.80      3.54 o
   3   6  20       15.70       10.70      2.60 o
   4   6  20       21.11       16.44      4.98 o
   0   7  20        3.16        0.65      2.45 o
   1   7  20       26.89       15.32      4.18 o
   2   7  20       39.61       43.18      6.51 o
   3   7  20       39.95       50.87      3.13 o
   0   8  20        0.40       -0.02      2.17 o
   1   8  20       24.24       13.49      3.25 o
   1   0  21        0.83       -0.45      5.11 o
   2   0  21        0.02        1.22      3.58 o
   3   0  21        8.01       10.47      4.87 o
   4   0  21       15.75       11.58      4.34 o
   5   0  21       17.07       11.53      4.56 o
   6   0  21        8.19        5.35      4.86 o
   0   1  21        0.44        0.15      3.65 o
   1   1  21       16.37       10.53      4.52 o
   2   1  21       26.75       30.36      4.96 o
   3   1  21       42.38       36.20      5.16 o
   4   1  21        1.32        4.37      2.83 o
   5   1  21        8.81        6.70      3.13 o
   6   1  21        5.86        4.62      3.48 o
   0   2  21       16.17        7.95      6.50 o
   1   2  21        4.95        5.02      2.82 o
   2   2  21        8.34        4.99      2.78 o
   3   2  21       14.74       13.30      3.56 o
   4   2  21       20.15       11.89      4.67 o
   5   2  21       11.10        7.76      3.42 o
   6   2  21        0.50        1.46      3.46 o
   0   3  21       13.48        8.39      6.55 o
   1   3  21       19.85       11.45      4.48 o
   2   3  21        2.33        2.35      2.86 o
   3   3  21       17.84       10.86      4.63 o
   4   3  21        6.76        4.92      2.70 o
   5   3  21        4.50        3.57      2.99 o
   0   4  21        4.66        5.31      4.97 o
   1   4  21        4.20        5.62      3.07 o
   2   4  21        3.91        4.25      2.46 o
   3   4  21        3.84        0.70      2.10 o
   4   4  21       10.52        5.54      3.00 o
   5   4  21       29.83       14.86      5.38 o
   0   5  21        5.29        7.39      3.69 o
   1   5  21        5.70        2.97      2.43 o
   2   5  21       11.78       11.26      4.27 o
   3   5  21       16.84        1.55      2.29 o
   4   5  21       10.71        3.47      2.68 o
   0   6  21        0.72       -1.89      3.34 o
   1   6  21       45.39       46.39      5.78 o
   2   6  21       10.32        6.98      2.46 o
   3   6  21       14.13       11.35      2.95 o
   0   7  21       28.58       21.99      8.40 o
   1   7  21        3.59        3.15      2.36 o
   0   0  22      445.80      528.21     21.29 o
   1   0  22        6.32        6.05      4.59 o
   2   0  22       32.69       36.24      8.34 o
   3   0  22       84.45      115.04      6.64 o
   4   0  22       13.58       10.73      4.55 o
   5   0  22        3.18        1.78      4.20 o
   0   1  22        8.80        5.11      4.42 o
   1   1  22       80.75       94.09      4.80 o
   2   1  22       34.89       44.40      6.02 o
   3   1  22        8.10        9.96      3.20 o
   4   1  22       13.60       13.31      3.42 o
   5   1  22       36.76       30.76      4.82 o
   0   2  22       32.55       42.34      6.17 o
   1   2  22        5.09        6.59      2.98 o
   2   2  22       15.39        8.62      3.17 o
   3   2  22        0.25       -1.63      2.54 o
   4   2  22       29.94       16.54      6.22 o
   0   3  22        1.41       -1.16      3.45 o
   1   3  22        7.34        6.00      3.31 o
   2   3  22        0.42        0.61      2.65 o
   3   3  22        6.54        5.63      3.34 o
   4   3  22       20.26       10.65      4.79 o
   0   4  22        5.32        5.87      3.92 o
   1   4  22        0.84        1.82      2.48 o
   2   4  22       23.08       19.66      6.69 o
   3   4  22       22.39        4.35      2.72 o
   0   5  22       38.89       27.49     10.98 o
   1   5  22        0.02        1.44      2.22 o
   2   5  22        4.86        5.83      2.89 o
   1   0  23        4.43        6.32      4.31 o
   2   0  23       24.23       20.46      5.65 o
   3   0  23        3.07       -0.49      3.74 o
   0   1  23       20.51       18.30      9.47 o
   1   1  23       32.58       32.35      5.54 o
   2   1  23        0.29        0.75      2.37 o
   3   1  23       17.44       16.52      3.80 o
   0   2  23        2.78        1.56      3.54 o
   1   2  23        1.04        2.55      2.81 o
   2   2  23        7.22        8.79      3.31 o
   3   2  23        1.89        3.10      3.64 o
   0   3  23       22.92       17.23     15.56 o
   1   3  23        7.03        8.03      3.76 o
   2   3  23        3.29        2.42      2.94 o
   0   4  23        7.53       12.23      4.55 o
   1   4  23       26.58       19.04      4.73 o
   0   0  24        7.55        5.08      6.34 o
 
